# Supplementary material for: Nanoscale mechanism of UO2 formation through uranium reduction by magnetite
Source: Nat Commun. 2020 Aug 10;11:4001. doi: 10.1038/s41467-020-17795-0 (PMC7417540; doi:10.1038/s41467-020-17795-0)
Supplement: Supplementary file 3 — Source Data [file 41467_2020_17795_MOESM3_ESM.xlsx]

## Sheet: Fig. 1a
M4 edge HERFD XANES
Energy (eV)/Intensity
UO2		UMoO5		uranyl(VI)-nitrate		16-hour		12-hour		8-hour		4-hour
3720.49	0.00673138	3721.49	0.0003123	3721.5	0.0016818	3721.5	0.000478477	3721.51	0.00159939	3721.51	0.00106903	3721.51	0.000561527
3720.58	0.0071148	3721.49	0	3721.51	0.00181827	3721.5	0.00024336	3721.56	0.00128617	3721.56	0.000626458	3721.51	0.000441531
3720.67	0.00679276	3721.52	0.00022259	3721.56	0.00172381	3721.5	0	3721.65	0.00269774	3721.65	0.00121169	3721.53	0.000832788
3720.77	0.00729452	3721.59	0.000240682	3721.64	0.00157826	3721.53	0.000745441	3721.74	5.41725e-05	3721.75	0	3721.6	0.000724351
3720.87	0.00702035	3721.68	0.000502314	3721.73	0.00165542	3721.6	0.00220625	3721.84	0.000494942	3721.84	0.000697566	3721.69	0.00121117
3720.97	0.00695457	3721.78	0.00042879	3721.83	0.00192423	3721.69	0.000488683	3721.94	0.00159209	3721.94	0.000680175	3721.79	0
3721.07	0.00691796	3721.87	0.000106108	3721.93	0.00233435	3721.79	0.000961862	3722.03	0	3722.04	0.00221451	3721.89	0.00106696
3721.18	0.00768678	3721.97	0.000498392	3722.03	0.00295712	3721.89	0.00191977	3722.13	0.000338053	3722.14	0.00146194	3721.98	0.00172026
3721.28	0.00695367	3722.07	0.000666991	3722.12	0.0033848	3721.99	0.00118953	3722.23	0.000734492	3722.24	0.00210187	3722.08	0.00138943
3721.38	0.00735198	3722.17	0.00129306	3722.22	0.00221835	3722.08	0.00120905	3722.34	0.0019215	3722.34	0.00210349	3722.18	0.000824823
3721.48	0.00787052	3722.27	0.00179924	3722.33	0.00268626	3722.19	0.00221638	3722.44	0.0031831	3722.44	0.000893842	3722.29	0.000834116
3721.59	0.00773495	3722.37	0.00121351	3722.43	0.00277021	3722.29	0.00270242	3722.54	0.00229356	3722.55	0.000823749	3722.39	0.00150438
3721.68	0.00808901	3722.47	0.00238535	3722.53	0.002832	3722.4	0.00337712	3722.64	0.00193733	3722.64	0.00234532	3722.49	0.00065966
3721.78	0.00747014	3722.57	0.002493	3722.63	0.00276538	3722.49	0.00342884	3722.73	0.00137535	3722.74	0.00255049	3722.59	0.00247946
3721.87	0.00769188	3722.67	0.00234563	3722.72	0.00514117	3722.59	0.00341986	3722.84	0.00331916	3722.84	0.00240346	3722.69	0.00229153
3721.98	0.00821027	3722.77	0.00291394	3722.82	0.00450498	3722.7	0.00316055	3722.94	0.0047683	3722.95	0.0027239	3722.79	0.00165941
3722.07	0.0082112	3722.87	0.00329281	3722.93	0.00361527	3722.8	0.00555556	3723.03	0.0054971	3723.04	0.00190704	3722.88	0.00255564
3722.17	0.00820528	3722.97	0.0037458	3723.02	0.00399697	3722.9	0.00628092	3723.13	0.00732753	3723.14	0.00480977	3722.98	0.00382027
3722.27	0.00865292	3723.07	0.00553649	3723.12	0.00501837	3722.99	0.00390775	3723.24	0.00510333	3723.25	0.00514757	3723.08	0.00235733
3722.37	0.00944207	3723.17	0.00514661	3723.23	0.00463547	3723.09	0.00656714	3723.34	0.0072417	3723.35	0.00557452	3723.19	0.00412371
3722.47	0.00967599	3723.28	0.00576174	3723.33	0.00584687	3723.2	0.00971993	3723.44	0.00878505	3723.45	0.00629051	3723.29	0.00359221
3722.57	0.00966349	3723.37	0.00757858	3723.43	0.00647038	3723.3	0.0108218	3723.54	0.00795375	3723.56	0.00581324	3723.39	0.00480821
3722.67	0.0103776	3723.48	0.00850968	3723.53	0.00736545	3723.4	0.00926581	3723.64	0.0113293	3723.66	0.00463858	3723.49	0.0044776
3722.76	0.012452	3723.58	0.00948295	3723.63	0.00723108	3723.51	0.01214	3723.74	0.0164186	3723.75	0.00972394	3723.6	0.00496586
3722.87	0.0126926	3723.68	0.0115361	3723.73	0.0102458	3723.61	0.0143483	3723.84	0.0133548	3723.85	0.00998716	3723.69	0.00659329
3722.96	0.0123137	3723.77	0.0139757	3723.82	0.00877402	3723.71	0.0137836	3723.93	0.0126166	3723.94	0.0130348	3723.78	0.00553939
3723.06	0.0145185	3723.87	0.0154677	3723.92	0.0114953	3723.8	0.0192952	3724.03	0.0214488	3724.04	0.0135807	3723.88	0.0100528
3723.16	0.015367	3723.97	0.0175663	3724.02	0.0108189	3723.9	0.0236192	3724.13	0.0184639	3724.14	0.0181751	3723.98	0.00935757
3723.26	0.017345	3724.06	0.0217905	3724.11	0.0124822	3724	0.0244207	3724.22	0.0245735	3724.24	0.0166135	3724.08	0.00867943
3723.37	0.0169912	3724.16	0.0223345	3724.21	0.0138346	3724.09	0.0335311	3724.32	0.0250926	3724.34	0.0210155	3724.17	0.00891578
3723.47	0.024328	3724.26	0.0276352	3724.31	0.0166303	3724.19	0.0425919	3724.42	0.04439	3724.44	0.0298659	3724.27	0.0127467
3723.57	0.0261389	3724.36	0.0323286	3724.41	0.0202618	3724.29	0.0509327	3724.53	0.0521806	3724.54	0.0392351	3724.37	0.0142815
3723.67	0.0297996	3724.46	0.0408882	3724.52	0.0214542	3724.39	0.065694	3724.63	0.0658244	3724.65	0.0574927	3724.47	0.0154474
3723.77	0.0368373	3724.56	0.0503453	3724.62	0.0228296	3724.5	0.0859766	3724.72	0.0881564	3724.74	0.0664382	3724.57	0.0196703
3723.87	0.0430653	3724.66	0.0600301	3724.71	0.0269142	3724.6	0.115059	3724.82	0.124542	3724.84	0.0814321	3724.67	0.0232416
3723.97	0.0619556	3724.76	0.0753918	3724.81	0.033468	3724.69	0.153122	3724.92	0.154542	3724.93	0.0995129	3724.77	0.0307568
3724.07	0.0841459	3724.85	0.0885511	3724.91	0.0405375	3724.79	0.219763	3725.01	0.17117	3725.03	0.114327	3724.87	0.0374562
3724.17	0.112768	3724.95	0.108243	3725	0.0449315	3724.89	0.258485	3725.11	0.197983	3725.13	0.134884	3724.96	0.0464158
3724.27	0.157272	3725.05	0.13041	3725.1	0.055661	3724.99	0.318719	3725.21	0.223072	3725.23	0.168055	3725.06	0.0551815
3724.37	0.22408	3725.15	0.150104	3725.2	0.0659078	3725.08	0.358962	3725.31	0.248544	3725.33	0.176709	3725.16	0.0703239
3724.48	0.304833	3725.25	0.18064	3725.3	0.0752291	3725.18	0.412548	3725.42	0.287288	3725.44	0.205333	3725.26	0.0801785
3724.58	0.420927	3725.35	0.223844	3725.41	0.0890328	3725.29	0.441841	3725.52	0.324961	3725.54	0.225306	3725.36	0.099987
3724.68	0.542482	3725.45	0.288985	3725.51	0.107816	3725.39	0.473079	3725.62	0.359861	3725.64	0.274742	3725.46	0.113439
3724.77	0.681089	3725.56	0.361766	3725.61	0.133398	3725.49	0.497182	3725.72	0.415148	3725.74	0.341626	3725.57	0.15301
3724.87	0.818221	3725.66	0.470017	3725.71	0.164417	3725.59	0.537658	3725.82	0.471224	3725.84	0.418707	3725.67	0.180736
3724.97	0.931078	3725.76	0.607605	3725.81	0.214921	3725.7	0.581908	3725.92	0.581592	3725.94	0.499445	3725.77	0.240719
3725.07	0.991599	3725.85	0.732854	3725.91	0.274245	3725.8	0.694452	3726.02	0.676398	3726.04	0.589238	3725.87	0.309128
3725.16	0.991147	3725.95	0.856858	3726.01	0.372797	3725.89	0.768056	3726.12	0.774762	3726.14	0.70239	3725.97	0.378312
3725.26	0.987765	3726.05	0.938865	3726.11	0.470421	3725.99	0.875838	3726.22	0.837725	3726.24	0.767327	3726.07	0.470129
3725.36	0.926845	3726.15	0.993254	3726.21	0.595853	3726.1	0.893187	3726.32	0.895781	3726.35	0.856082	3726.17	0.597278
3725.47	0.86051	3726.25	1	3726.31	0.729848	3726.2	0.946898	3726.42	0.975751	3726.45	0.946348	3726.27	0.704574
3725.57	0.758404	3726.35	0.961206	3726.41	0.849896	3726.3	0.991686	3726.52	0.980299	3726.55	1	3726.37	0.834348
3725.67	0.686002	3726.46	0.917919	3726.51	0.947142	3726.4	0.981072	3726.62	1	3726.65	0.983069	3726.47	0.933043
3725.76	0.603438	3726.56	0.868006	3726.61	0.98824	3726.5	1	3726.72	0.989342	3726.75	0.984323	3726.57	0.999207
3725.86	0.554459	3726.66	0.818092	3726.71	1	3726.61	0.9493	3726.82	0.984101	3726.85	0.926682	3726.67	1
3725.96	0.523957	3726.76	0.783769	3726.81	0.956999	3726.71	0.958101	3726.91	0.927971	3726.94	0.86661	3726.77	0.999124
3726.06	0.510074	3726.85	0.742417	3726.9	0.881608	3726.8	0.931991	3727.01	0.880061	3727.04	0.83311	3726.87	0.94955
3726.15	0.489773	3726.95	0.707021	3727	0.808542	3726.9	0.867359	3727.11	0.824552	3727.14	0.775082	3726.96	0.89085
3726.26	0.486526	3727.04	0.672297	3727.09	0.745618	3727	0.851144	3727.2	0.799251	3727.23	0.77066	3727.06	0.82232
3726.36	0.484821	3727.14	0.645065	3727.19	0.708879	3727.09	0.822126	3727.3	0.734949	3727.33	0.735301	3727.15	0.796553
3726.46	0.482082	3727.24	0.604752	3727.29	0.649006	3727.18	0.788917	3727.4	0.664173	3727.44	0.653236	3727.25	0.741548
3726.56	0.471953	3727.34	0.574122	3727.39	0.602563	3727.28	0.713715	3727.5	0.628125	3727.54	0.595542	3727.35	0.684596
3726.67	0.472216	3727.44	0.535012	3727.49	0.550023	3727.39	0.672796	3727.6	0.573542	3727.64	0.553542	3727.45	0.62656
3726.77	0.47278	3727.54	0.512553	3727.59	0.477172	3727.49	0.632271	3727.7	0.523074	3727.74	0.461634	3727.55	0.576378
3726.87	0.463789	3727.64	0.484136	3727.7	0.412701	3727.59	0.580058	3727.8	0.494078	3727.84	0.455339	3727.66	0.520978
3726.97	0.455714	3727.74	0.457883	3727.8	0.368305	3727.69	0.554141	3727.9	0.436695	3727.94	0.421758	3727.76	0.449161
3727.07	0.440278	3727.84	0.428397	3727.89	0.333677	3727.79	0.519445	3727.99	0.419924	3728.04	0.408273	3727.85	0.411101
3727.17	0.429027	3727.93	0.397753	3727.98	0.329894	3727.89	0.460336	3728.09	0.407447	3728.13	0.377682	3727.94	0.387342
3727.27	0.410043	3728.03	0.370248	3728.09	0.341669	3727.98	0.457508	3728.19	0.437918	3728.23	0.401361	3728.04	0.357795
3727.37	0.390326	3728.13	0.347189	3728.19	0.377852	3728.08	0.404556	3728.29	0.424723	3728.33	0.430033	3728.15	0.376694
3727.47	0.354364	3728.23	0.314062	3728.28	0.415378	3728.19	0.390191	3728.39	0.449115	3728.44	0.446658	3728.24	0.428555
3727.57	0.32832	3728.32	0.287249	3728.38	0.445245	3728.28	0.397487	3728.5	0.428505	3728.54	0.470516	3728.34	0.435805
3727.67	0.299672	3728.43	0.26508	3728.49	0.469242	3728.38	0.391347	3728.6	0.451452	3728.64	0.458864	3728.45	0.459887
3727.77	0.267094	3728.54	0.242733	3728.59	0.472012	3728.49	0.416974	3728.71	0.449075	3728.75	0.441623	3728.55	0.483915
3727.87	0.245078	3728.64	0.22485	3728.7	0.456603	3728.59	0.38949	3728.81	0.405637	3728.85	0.409036	3728.65	0.468615
3727.97	0.223567	3728.74	0.20953	3728.8	0.422529	3728.7	0.371787	3728.9	0.360133	3728.95	0.378513	3728.75	0.452683
3728.06	0.214032	3728.84	0.192351	3728.9	0.385035	3728.8	0.346192	3729	0.340844	3729.04	0.333542	3728.86	0.416134
3728.16	0.199692	3728.94	0.178422	3728.99	0.341135	3728.9	0.326759	3729.1	0.303465	3729.14	0.297712	3728.96	0.377038
3728.26	0.186571	3729.04	0.168957	3729.09	0.317735	3729	0.306941	3729.2	0.281791	3729.25	0.271116	3729.05	0.350026
3728.36	0.17818	3729.13	0.154179	3729.19	0.272872	3729.1	0.276822	3729.3	0.259286	3729.34	0.223652	3729.15	0.310975
3728.46	0.183746	3729.24	0.15126	3729.29	0.247971	3729.2	0.25082	3729.4	0.232066	3729.45	0.207754	3729.25	0.286219
3728.56	0.17198	3729.33	0.142729	3729.39	0.221745	3729.29	0.235588	3729.5	0.196061	3729.55	0.182023	3729.35	0.248011
3728.66	0.167777	3729.43	0.137396	3729.49	0.186885	3729.39	0.20451	3729.6	0.186605	3729.65	0.16048	3729.45	0.213393
3728.76	0.160048	3729.53	0.130023	3729.59	0.163749	3729.5	0.184485	3729.7	0.165154	3729.75	0.139376	3729.55	0.185694
3728.86	0.163229	3729.64	0.127175	3729.69	0.13993	3729.6	0.165318	3729.8	0.149428	3729.85	0.123968	3729.65	0.167397
3728.96	0.152421	3729.74	0.122465	3729.79	0.118631	3729.7	0.160774	3729.9	0.12659	3729.94	0.116609	3729.75	0.140114
3729.06	0.141513	3729.84	0.118244	3729.89	0.103889	3729.8	0.143372	3729.99	0.119322	3730.04	0.113071	3729.85	0.121654
3729.16	0.138799	3729.93	0.116926	3729.98	0.0880427	3729.9	0.137045	3730.08	0.109076	3730.14	0.100277	3729.94	0.106892
3729.26	0.13571	3730.02	0.113629	3730.07	0.0825011	3729.99	0.129321	3730.18	0.0964673	3730.24	0.0926919	3730.04	0.0955229
3729.36	0.122729	3730.12	0.112405	3730.18	0.0840087	3730.09	0.118645	3730.28	0.104999	3730.33	0.0874878	3730.14	0.0892311
3729.46	0.116603	3730.22	0.11328	3730.28	0.0738359	3730.19	0.121911	3730.38	0.0925959	3730.43	0.0893957	3730.23	0.0821102
3729.57	0.107699	3730.32	0.110902	3730.37	0.0723518	3730.29	0.111844	3730.48	0.0950513	3730.54	0.0759236	3730.33	0.0781209
3729.67	0.10054	3730.42	0.107525	3730.47	0.0746615	3730.39	0.103507	3730.58	0.090318	3730.64	0.0798009	3730.43	0.0772048
3729.77	0.0948033	3730.52	0.108899	3730.57	0.0762028	3730.49	0.10375	3730.68	0.09118	3730.74	0.0822815	3730.54	0.0755965
3729.87	0.0911624	3730.62	0.106894	3730.68	0.0814835	3730.59	0.0923433	3730.78	0.0896549	3730.84	0.0869502	3730.64	0.0764272
3729.97	0.0829456	3730.72	0.104978	3730.78	0.077789	3730.69	0.106147	3730.88	0.0941483	3730.94	0.0778128	3730.73	0.0721711
3730.07	0.0786283	3730.82	0.103423	3730.88	0.0869793	3730.79	0.0921647	3730.98	0.0892358	3731.04	0.0871698	3730.83	0.0749512
3730.17	0.0703627	3730.92	0.102703	3730.97	0.0970148	3730.89	0.105783	3731.08	0.0971473	3731.13	0.0931616	3730.93	0.0838022
3730.27	0.0646661	3731.02	0.101814	3731.07	0.106641	3730.99	0.11019	3731.18	0.103445	3731.23	0.0909796	3731.03	0.0832644
3730.37	0.0605007	3731.11	0.0971751	3731.17	0.120857	3731.09	0.107623	3731.27	0.103329	3731.34	0.0937163	3731.13	0.0888661
3730.47	0.0621779	3731.21	0.0960239	3731.27	0.127911	3731.19	0.101144	3731.38	0.117265	3731.44	0.107361	3731.23	0.0986311
3730.57	0.0545276	3731.31	0.0971743	3731.37	0.142178	3731.29	0.115156	3731.48	0.121163	3731.54	0.112299	3731.33	0.106738
3730.67	0.053642	3731.41	0.0961826	3731.47	0.156315	3731.38	0.113564	3731.58	0.132547	3731.64	0.114132	3731.43	0.108902
3730.77	0.0503349	3731.52	0.094571	3731.58	0.172365	3731.49	0.111948	3731.69	0.122904	3731.75	0.122148	3731.53	0.111685
3730.87	0.0490163	3731.62	0.0950292	3731.68	0.182603	3731.6	0.12244	3731.79	0.132211	3731.85	0.119383	3731.63	0.126051
3730.97	0.0469739	3731.72	0.0910075	3731.78	0.195507	3731.7	0.115328	3731.89	0.132022	3731.95	0.132706	3731.74	0.128259
3731.06	0.0487848	3731.83	0.0878382	3731.89	0.204737	3731.8	0.114913	3731.99	0.133423	3732.05	0.135363	3731.84	0.132929
3731.16	0.0459097	3731.93	0.087052	3731.98	0.204209	3731.9	0.120706	3732.09	0.120026	3732.15	0.134414	3731.94	0.133241
3731.26	0.0451855	3732.02	0.0860776	3732.08	0.206529	3732	0.128194	3732.18	0.154633	3732.25	0.116403	3732.04	0.144503
3731.36	0.0495011	3732.12	0.0863512	3732.17	0.196058	3732.1	0.113787	3732.29	0.133966	3732.34	0.126529	3732.14	0.141232
3731.46	0.0497229	3732.22	0.0841699	3732.28	0.191896	3732.2	0.120503	3732.38	0.123999	3732.44	0.117914	3732.24	0.137904
3731.56	0.0505728	3732.32	0.0822933	3732.38	0.192145	3732.3	0.112476	3732.48	0.131314	3732.54	0.120184	3732.33	0.127357
3731.66	0.0483273	3732.41	0.08054	3732.47	0.180276	3732.4	0.115063	3732.58	0.118634	3732.65	0.11268	3732.43	0.12772
3731.76	0.0486398	3732.51	0.0813837	3732.57	0.166439	3732.5	0.107867	3732.68	0.119179	3732.74	0.100597	3732.53	0.125978
3731.86	0.0517544	3732.62	0.0807331	3732.67	0.159972	3732.59	0.105317	3732.78	0.113549	3732.84	0.10946	3732.63	0.117094
3731.96	0.0525187	3732.72	0.0797722	3732.77	0.148494	3732.69	0.10462	3732.88	0.107975	3732.95	0.0901844	3732.73	0.116555
3732.06	0.0518113	3732.81	0.0802916	3732.87	0.139887	3732.8	0.104938	3732.98	0.103941	3733.04	0.0974828	3732.83	0.104735
3732.16	0.0527318	3732.91	0.0791977	3732.97	0.126352	3732.9	0.093685	3733.07	0.0891646	3733.14	0.0919654	3732.93	0.0972161
3732.26	0.0526939	3733.01	0.0806034	3733.07	0.116403	3732.99	0.0930502	3733.17	0.0915034	3733.23	0.0710747	3733.03	0.0914111
3732.36	0.0541022	3733.11	0.0814003	3733.16	0.111265	3733.09	0.0920154	3733.27	0.0840388	3733.34	0.0690999	3733.12	0.0925654
3732.46	0.0523323	3733.2	0.0777535	3733.26	0.105772	3733.19	0.0894098	3733.36	0.0841365	3733.43	0.0638457	3733.21	0.0839107
3732.56	0.0519443	3733.3	0.081328	3733.36	0.0975892	3733.29	0.095488	3733.46	0.0707865	3733.53	0.0722375	3733.32	0.0802796
3732.66	0.0507101	3733.4	0.0822395	3733.46	0.0941693	3733.38	0.0877209	3733.56	0.0712554	3733.63	0.0720202	3733.42	0.0759412
3732.77	0.0462486	3733.5	0.0779048	3733.55	0.0851313	3733.48	0.0813102	3733.66	0.0714621	3733.74	0.0541557	3733.51	0.0732599
3732.87	0.0470074	3733.6	0.0804268	3733.65	0.0790387	3733.58	0.0820136	3733.76	0.075544	3733.84	0.0578766	3733.61	0.0650547
3732.97	0.0454198	3733.7	0.0803259	3733.76	0.0792746	3733.69	0.0684592	3733.87	0.0587402	3733.94	0.0631032	3733.72	0.0674993
3733.07	0.0449282	3733.81	0.0850451	3733.86	0.0737941	3733.79	0.0775139	3733.97	0.0620463	3734.04	0.0507279	3733.82	0.0623335
3733.17	0.0418893	3733.9	0.0827808	3733.96	0.0732045	3733.89	0.0694923	3734.07	0.059973	3734.14	0.0532954	3733.92	0.0561272
3733.27	0.0404614	3734	0.0836706	3734.06	0.0729578	3733.99	0.0767521	3734.16	0.0535761	3734.24	0.0548636	3734.01	0.0562517
3733.37	0.0398986	3734.1	0.0833244	3734.15	0.0721996	3734.09	0.068356	3734.26	0.0591858	3734.34	0.0533091	3734.11	0.0515951
3733.46	0.0381387	3734.2	0.0824718	3734.26	0.0690913	3734.19	0.0660347	3734.37	0.0570432	3734.44	0.0529766	3734.22	0.0540355
3733.56	0.0353475	3734.3	0.0805291	3734.36	0.0687979	3734.28	0.0616192	3734.46	0.0565537	3734.54	0.050855	3734.32	0.0478435
3733.66	0.0343669	3734.4	0.0812934	3734.45	0.0681407	3734.39	0.0695825	3734.56	0.0580876	3734.64	0.0526519	3734.41	0.0500867
3733.77	0.0351127	3734.5	0.0803462	3734.55	0.0619723	3734.49	0.0690098	3734.67	0.0638015	3734.75	0.0507763	3734.51	0.0544785
3733.87	0.032434	3734.6	0.0792135	3734.66	0.0642031	3734.59	0.0705881	3734.77	0.0565067	3734.85	0.044179	3734.62	0.0517415
3733.96	0.0334185	3734.7	0.0794065	3734.76	0.0626339	3734.69	0.0620212	3734.87	0.0577986	3734.95	0.0501693	3734.72	0.0476188
3734.06	0.0319102	3734.81	0.0762562	3734.87	0.0624991	3734.8	0.0577836	3734.97	0.0588299	3735.05	0.0448375	3734.82	0.0482577
3734.16	0.0314042	3734.91	0.0723739	3734.96	0.063609	3734.9	0.0659309	3735.08	0.0510004	3735.15	0.0484263	3734.93	0.0488405
3734.26	0.0303529	3735.02	0.0690009	3735.07	0.0618171	3735	0.0633326	3735.17	0.0594119	3735.25	0.0515963	3735.03	0.0463144
3734.36	0.0310808	3735.11	0.0688331	3735.16	0.0627443	3735.1	0.0596589	3735.27	0.0557584	3735.35	0.0493675	3735.12	0.0495077
3734.46	0.0290466	3735.2	0.0670787	3735.26	0.0662062	3735.2	0.0588636	3735.36	0.0496673	3735.44	0.0448925	3735.22	0.0478055
3734.55	0.0285524	3735.3	0.0651927	3735.36	0.068096	3735.3	0.0617684	3735.46	0.0448807	3735.54	0.0458446	3735.32	0.0446256
3734.65	0.0288039	3735.4	0.0651953	3735.45	0.0708797	3735.4	0.0578807	3735.56	0.0474561	3735.64	0.0483207	3735.42	0.0486
3734.76	0.0285719	3735.5	0.0611124	3735.55	0.0688329	3735.49	0.0529058	3735.66	0.0590786	3735.74	0.0533806	3735.51	0.0417548
3734.86	0.0253557	3735.59	0.0589259	3735.65	0.0680015	3735.59	0.0521719	3735.76	0.0516976	3735.84	0.0487847	3735.61	0.0440841
3734.96	0.0253897	3735.7	0.0570773	3735.75	0.072346	3735.69	0.0574948	3735.86	0.0416546	3735.94	0.0468791	3735.71	0.0444295
3735.06	0.0261487	3735.8	0.0544899	3735.85	0.0719222	3735.79	0.052742	3735.96	0.054242	3736.04	0.0441593	3735.81	0.0501918
3735.16	0.0246829	3735.9	0.0538886	3735.95	0.0757563	3735.89	0.0608545	3736.06	0.0525397	3736.14	0.0462388	3735.91	0.0461265
3735.26	0.025144	3736	0.0522393	3736.05	0.0714185	3735.99	0.0505896	3736.16	0.0454763	3736.24	0.0536775	3736.01	0.0503931
3735.36	0.0253895	3736.1	0.0507703	3736.15	0.0794868	3736.09	0.0521334	3736.25	0.0553512	3736.34	0.0490929	3736.11	0.0478397
3735.46	0.026262	3736.2	0.0470282	3736.24	0.0741959	3736.19	0.0542358	3736.35	0.0563723	3736.43	0.0470086	3736.21	0.0449628
3735.56	0.0245535	3736.29	0.0484361	3736.34	0.0798913	3736.29	0.0544315	3736.45	0.0568948	3736.53	0.0508188	3736.3	0.0517554
3735.66	0.0250612	3736.39	0.0460494	3736.44	0.0815321	3736.38	0.0573456	3736.54	0.0481754	3736.63	0.047592	3736.4	0.0474443
3735.77	0.0244387	3736.48	0.0449758	3736.53	0.0777027	3736.48	0.0465451	3736.64	0.0592414	3736.73	0.0471543	3736.5	0.0442682
3735.87	0.0249108	3736.58	0.0438369	3736.63	0.0809146	3736.58	0.0559128	3736.75	0.0504298	3736.84	0.051342	3736.6	0.045629
3735.97	0.0245384	3736.68	0.0425017	3736.74	0.0794821	3736.68	0.0494267	3736.85	0.0513098	3736.94	0.041106	3736.7	0.0504582
3736.07	0.0233792	3736.79	0.0396671	3736.84	0.0783484	3736.78	0.0469881	3736.95	0.0472992	3737.04	0.0417669	3736.8	0.0469382
3736.17	0.0235379	3736.89	0.0408545	3736.94	0.0792111	3736.89	0.0516092	3737.05	0.0429856	3737.15	0.0448929	3736.9	0.0471833
3736.27	0.0220774	3736.99	0.0384012	3737.04	0.0781206	3736.99	0.0468716	3737.16	0.0483856	3737.25	0.0426615	3737	0.0515536
3736.37	0.0224317	3737.09	0.0387132	3737.15	0.0755379	3737.09	0.0452448	3737.25	0.0496634	3737.34	0.0387724	3737.1	0.0466411
3736.47	0.0246978	3737.19	0.0393232	3737.25	0.0772801	3737.19	0.0488365	3737.35	0.0451453	3737.44	0.0397994	3737.2	0.0445522
3736.56	0.0226424	3737.29	0.0370924	3737.34	0.0757221	3737.29	0.0414073	3737.45	0.0496226	3737.55	0.0430622	3737.3	0.0450621
3736.66	0.0224442	3737.39	0.0366807	3737.44	0.0732389	3737.39	0.0398344	3737.55	0.042771	3737.64	0.043917	3737.4	0.0457369
3736.76	0.0227906	3737.49	0.0366491	3737.55	0.0706451	3737.5	0.0396766	3737.65	0.0422819	3737.74	0.0463428	3737.5	0.043656
3736.87	0.0224995	3737.59	0.0347949	3737.64	0.0725493	3737.59	0.0431522	3737.75	0.0404173	3737.85	0.03862	3737.6	0.0438944
3736.96	0.0215906	3737.69	0.0364991	3737.74	0.0690344	3737.69	0.0478429	3737.86	0.0356582	3737.95	0.0448684	3737.7	0.0428454
3737.06	0.0217014	3737.79	0.0355236	3737.85	0.0735498	3737.8	0.044069	3737.96	0.0379895	3738.05	0.0415581	3737.81	0.0465454
3737.17	0.0224132	3737.9	0.0347541	3737.95	0.0703757	3737.9	0.0459905	3738.06	0.0464853	3738.15	0.0394142	3737.91	0.0388067
3737.26	0.0209477	3738	0.0355661	3738.05	0.069892	3738	0.0460548	3738.16	0.0406939	3738.25	0.041497	3738.01	0.041874
3737.36	0.0209314	3738.09	0.0344578	3738.15	0.068903	3738.1	0.0471677	3738.26	0.0409078	3738.35	0.0376122	3738.11	0.041489
3737.46	0.0196342	3738.2	0.034762	3738.25	0.0647434	3738.21	0.0430972	3738.36	0.0358095	3738.45	0.0362253	3738.21	0.0405415
3737.56	0.0208762	3738.3	0.0335871	3738.34	0.0634325	3738.3	0.0437696	3738.45	0.0402328	3738.54	0.0390324	3738.31	0.0393063
3737.66	0.0210376	3738.39	0.0333602	3738.44	0.0646467	3738.4	0.03786	3738.55	0.0430797	3738.64	0.0371426	3738.4	0.043104
3737.76	0.0194309	3738.48	0.0340705	3738.54	0.0652954	3738.49	0.0415866	3738.64	0.0404995	3738.74	0.0347404	3738.5	0.0398421
3737.86	0.0199358	3738.59	0.0331141	3738.63	0.0628129	3738.59	0.0395425	3738.74	0.0390635	3738.84	0.0323356	3738.6	0.0409005
3737.96	0.0225818	3738.68	0.0337175	3738.73	0.0599978	3738.69	0.0399488	3738.84	0.0419843	3738.94	0.0332881	3738.69	0.0372675
3738.06	0.0210747	3738.78	0.0347802	3738.83	0.0580268	3738.79	0.0428882	3738.94	0.0391539	3739.04	0.0407917	3738.79	0.0345144
3738.16	0.0210914	3738.88	0.0336202	3738.93	0.0551592	3738.89	0.0416154	3739.04	0.04005	3739.15	0.0311366	3738.89	0.0338192
3738.27	0.0207098	3738.99	0.0330418	3739.03	0.0602232	3738.99	0.0456388	3739.14	0.0421763	3739.25	0.0336227	3738.99	0.0336833
3738.37	0.0200907	3739.09	0.032876	3739.14	0.0550215	3739.1	0.0415251	3739.25	0.0394865	3739.34	0.0349167	3739.1	0.0375685
3738.47	0.0197864	3739.18	0.033815	3739.24	0.0584957	3739.19	0.0420495	3739.34	0.0294967	3739.42	0.0330372	3739.19	0.0378091
3738.57	0.019349	3739.28	0.0332697	3739.33	0.0549955	3739.29	0.0397821	3739.42	0.0302812	3739.46	0.0307714	3739.29	0.0365876
3738.67	0.0189912	3739.38	0.0332573	3739.41	0.0569957	3739.39	0.0345069	3739.46	0.0399454	3739.47	0.0334446	3739.39	0.0316256
3738.77	0.0202852	3739.45	0.0329203	3739.45	0.0554101	3739.45	0.0417575	3739.47	0.0403705	3739.47	0.0304744	3739.46	0.0359452
3738.88	0.0202472	3739.47	0.032717	3739.46	0.0562085	3739.47	0.0395025	3739.48	0.0397726	3739.48	0.0329888
3738.98	0.0202598			3739.47	0.0561844			3739.48	0.03899
3739.08	0.0212774			3739.47	0.0553302			3739.48	0.03899
3739.18	0.0195146
3739.28	0.0222043
3739.38	0.0204216
3739.47	0.0202037
3739.57	0.0199083
3739.67	0.0196367
3739.77	0.0203929
3739.87	0.0202657
3739.97	0.0199496
3740.07	0.0191937
3740.17	0.0227976
3740.27	0.0227154
3740.37	0.0208245
3740.47	0.0216131
3740.56	0.0214274
3740.66	0.0214818
3740.77	0.0231791
3740.87	0.0219015
3740.97	0.0230435
3741.07	0.0224905
3741.18	0.0232281
3741.28	0.0231117
3741.38	0.0251101
3741.48	0.0252791
3741.58	0.0268674
3741.68	0.0264915
3741.78	0.0252695
3741.88	0.0270171
3741.98	0.0272961
3742.08	0.0269008
3742.18	0.0273863
3742.29	0.0266646
3742.39	0.0295968
3742.48	0.0307589
3742.58	0.0322454
3742.67	0.0342289
3742.78	0.0363371
3742.88	0.0344367
3742.97	0.032566
3743.07	0.0347283
3743.18	0.0370567
3743.28	0.0373391
3743.38	0.0384558
3743.48	0.0385684
3743.58	0.043093
3743.67	0.0379604
3743.78	0.0406909
3743.88	0.0434297
3743.97	0.0406741
3744.08	0.0407588
3744.18	0.039268
3744.29	0.0419874
3744.39	0.0387192
3744.49	0.0407921
3744.59	0.0409368
3744.69	0.0420565
3744.79	0.0410375
3744.89	0.0407889
3744.99	0.042169
3745.09	0.0393908
3745.19	0.0399271
3745.29	0.0414464
3745.39	0.039692
3745.49	0.0394703
3745.59	0.0388024
3745.69	0.0383543
3745.79	0.0381961
3745.88	0.0397943
3745.98	0.0391938
3746.08	0.0395346
3746.18	0.0372835
3746.28	0.0397834
3746.39	0.0383082
3746.49	0.0389648
3746.59	0.037519
3746.68	0.0383608
3746.79	0.038852
3746.89	0.0385794
3746.99	0.0365703
3747.09	0.0378489
3747.19	0.0382515
3747.29	0.0363456
3747.4	0.0373615
3747.5	0.0400621
3747.6	0.0389523
3747.7	0.0373927
3747.8	0.0391077
3747.9	0.0384173
3748	0.0363329
3748.1	0.0370333
3748.19	0.0343904
3748.3	0.0399613
3748.4	0.0391283
3748.5	0.0382077
3748.6	0.0385107
3748.7	0.0356604
3748.8	0.0384705
3748.9	0.0356691
3748.99	0.0393959
3749.09	0.0381922
3749.19	0.0406964
3749.29	0.0373235
3749.39	0.0394251
3749.49	0.0379818
3749.59	0.0387049
3749.7	0.038709
3749.8	0.0392268
3749.9	0.0379477
3750	0.0402598
3750.1	0.0409002
3750.2	0.0386999
3750.3	0.0401521

## Sheet: Fig. 1b
	Percentage of each valence state in 4 samples
Sample (h)	U4 (%)	U5 (%)	U6 (%)
4-hour	0	8	92
8-hour	6	21	73
12-hour	11	31	58
16-hour	24	52	24

## Sheet: Fig. 5a1
Profile
k[nm-¹]	Profile	Background	Profile-Background	Fit
0	255	0	0	0.0152244
0.0390625	255	0	0	0.0154159
0.078125	255	0	0	0.0156111
0.117188	247.2	0	0	0.01581
0.15625	252.333	0	0	0.0160128
0.195312	245.6	0	0	0.0162194
0.234375	238.333	0	0	0.0164301
0.273438	227.938	0	0	0.0166449
0.3125	237.964	0	0	0.016864
0.351562	228.161	0	0	0.0170874
0.390625	216.103	0	0	0.0173153
0.429688	207.5	0	0	0.0175477
0.46875	199.512	0	0	0.0177849
0.507812	202.065	0	0	0.0180269
0.546875	188.102	0	0	0.0182739
0.585938	191.875	0	0	0.0185259
0.625	180.115	0	0	0.0187833
0.664062	172.267	0	0	0.019046
0.703125	167	0	0	0.0193143
0.742188	158.567	0	0	0.0195882
0.78125	156.056	0	0	0.0198681
0.820312	153.535	0	0	0.020154
0.859375	144.581	0	0	0.020446
0.898438	141.643	0	0	0.0207445
0.9375	134.309	0	0	0.0210496
0.976562	132.125	0	0	0.0213614
1.01562	136.256	0	0	0.0216802
1.05469	131.47	0	0	0.0220062
1.09375	125.589	0	0	0.0223396
1.13281	120.896	0	0	0.0226806
1.17188	121.926	0	0	0.0230294
1.21094	119.933	0	0	0.0233864
1.25	117.835	0	0	0.0237518
1.28906	117.731	112.715	5.01592	0.0241257
1.32812	112.092	112.072	0.0200958	0.0245086
1.36719	114.154	111.432	2.72231	0.0249006
1.40625	111.931	110.793	1.1376	0.0253021
1.44531	109.596	110.158	-0.561249	0.0257134
1.48438	110.624	109.524	1.09908	0.0261348
1.52344	111.024	108.894	2.13062	0.0265667
1.5625	107.132	108.265	-1.13322	0.0270096
1.60156	104.426	107.639	-3.21268	0.027464
1.64062	108.239	107.016	1.22301	0.0279308
1.67969	106.726	106.395	0.331116	0.0284115
1.71875	107.978	105.776	2.20223	0.0289088
1.75781	107.147	105.16	1.98707	0.0294278
1.79688	104.571	104.546	0.0244827	0.0299786
1.83594	102.88	103.952	-1.07161	0.0305804
1.875	101.349	103.386	-2.03679	0.03127
1.91406	98.5625	102.841	-4.27825	0.0321161
1.95312	96.3661	102.307	-5.94057	0.0332436
1.99219	96.3302	101.775	-5.44466	0.0348753
2.03125	97.0609	101.237	-4.1757	0.0373979
2.07031	96.9797	100.683	-3.70317	0.0414661
2.10938	95.8179	100.105	-4.28674	0.0481587
2.14844	100.176	99.4932	0.682373	0.0592067
2.1875	93.7674	98.8394	-5.07199	0.0773116
2.22656	95.6417	98.1346	-2.49288	0.10657
2.26562	97.4121	97.3696	0.0424957	0.153017
2.30469	94.9837	96.4509	-1.46725	0.22527
2.34375	93.551	95.3366	-1.78558	0.335255
2.38281	95.268	94.095	1.17303	0.498926
2.42188	95.1811	92.7947	2.38644	0.736869
2.46094	91.57	91.5041	0.0659485	1.07463
2.5	90.3299	90.2916	0.0382767	1.54257
2.53906	89.6551	89.2258	0.429253	2.175
2.57812	92.01	88.3748	3.63517	3.00844
2.61719	91.4882	87.6475	3.84071	4.07883
2.65625	92.6814	86.9333	5.74813	5.41778
2.69531	94.2837	86.232	8.05164	7.04791
2.73438	95.3504	85.5435	9.80698	8.97787
2.77344	96.7967	84.8675	11.9292	11.1974
2.8125	98.5687	84.2039	14.3649	13.6736
2.85156	100.335	83.5524	16.7824	16.3488
2.89062	101.504	82.9129	18.5914	19.1413
2.92969	103.905	82.2852	21.6203	21.9485
2.96875	105.963	81.669	24.2935	24.6544
3.00781	107.424	81.0643	26.3599	27.1387
3.04688	108.756	80.4707	28.2856	29.2881
3.08594	110.585	79.8882	30.6965	31.0082
3.125	111.396	79.3165	32.0797	32.2335
3.16406	112.258	78.7554	33.5026	32.9353
3.20312	112.03	78.2047	33.8252	33.1244
3.24219	111.714	77.6642	34.0501	32.85
3.28125	108.504	77.1338	31.3699	32.1924
3.32031	109.662	76.6132	33.0486	31.2532
3.35938	106.474	76.1023	30.372	30.1414
3.39844	102.884	75.6008	27.2832	28.9602
3.4375	103.289	75.1086	28.1801	27.7945
3.47656	98.9733	74.6255	24.3478	26.7023
3.51562	101.328	74.1513	27.1766	25.7097
3.55469	96.9983	73.6857	23.3125	24.8117
3.59375	98.2988	73.2287	25.0701	23.9769
3.63281	95.964	72.7799	23.1841	23.1563
3.67188	95.5016	72.3393	23.1624	22.2931
3.71094	92.3126	71.9065	20.4061	21.3337
3.75	91.5733	71.4815	20.0918	20.2367
3.78906	91.8275	71.064	20.7635	18.9794
3.82812	88.2961	70.6539	17.6422	17.5605
3.86719	86.2686	70.2509	16.0178	16
3.90625	83.0757	69.8548	13.2208	14.3354
3.94531	83.1852	69.4655	13.7197	12.6165
3.98438	78.8351	69.0828	9.75236	10.8985
4.02344	77.9389	68.7064	9.23248	9.23575
4.0625	76.7336	68.3362	8.39739	7.67605
4.10156	73.236	67.972	5.26399	6.25685
4.14062	71.0546	67.6136	3.44098	5.00309
4.17969	69.6009	67.2608	2.34009	3.9269
4.21875	70.5407	66.9134	3.62727	3.02881
4.25781	68.9707	66.5712	2.39948	2.29986
4.29688	69.1672	66.234	2.93313	1.72435
4.33594	68.8681	65.9017	2.96638	1.28259
4.375	68.7339	65.574	3.15995	0.953439
4.41406	67.8284	65.2507	2.57774	0.716382
4.45312	66.8105	64.9316	1.87885	0.553079
4.49219	66.4028	64.6167	1.78612	0.448384
4.53125	64.3087	64.3055	0.00312042	0.390952
4.57031	64.1046	63.9981	0.106533	0.37351
4.60938	64.2819	63.6941	0.587803	0.392899
4.64844	64.3585	63.3934	0.96505	0.449932
4.6875	64.004	63.0958	0.908192	0.549075
4.72656	63.0585	62.8011	0.257408	0.697899
4.76562	64.5544	62.5108	2.04361	0.906235
4.80469	63.5407	62.2265	1.31425	1.18494
4.84375	64.0053	61.9479	2.05741	1.54427
4.88281	64.4059	61.675	2.73091	1.99182
4.92188	64.2368	61.4076	2.82914	2.53035
4.96094	62.5196	61.1456	1.37402	3.15552
5	65.59	60.8887	4.7013	3.85423
5.03906	66.5102	60.6369	5.87327	4.60369
5.07812	65.3714	60.39	4.98146	5.37178
5.11719	65.3648	60.1478	5.217	6.11884
5.15625	65.6466	59.9101	5.73646	6.80091
5.19531	67.1791	59.6769	7.50221	7.37407
5.23438	65.7622	59.448	6.31423	7.79939
5.27344	67.5795	59.2231	8.3564	8.04764
5.3125	69.1246	59.0023	10.1223	8.1031
5.35156	67.0873	58.7852	8.30203	7.96564
5.39062	65.934	58.5718	7.36213	7.6509
5.42969	66.1986	58.3619	7.83667	7.1884
5.46875	65.1009	58.1554	6.9455	6.61792
5.50781	63.0919	57.952	5.13983	5.98495
5.54688	63.2011	57.7517	5.44942	5.33578
5.58594	60.9367	57.5543	3.38239	4.71312
5.625	61.6875	57.3596	4.32792	4.15288
5.66406	62.0545	57.1675	4.88708	3.68232
5.70312	59.7071	56.9778	2.72927	3.31967
5.74219	59.2887	56.7904	2.49832	3.07505
5.78125	59.7637	56.6051	3.15858	2.95233
5.82031	60.4449	56.4218	4.02316	2.95132
5.85938	58.185	56.2402	1.94475	3.07008
5.89844	59.6717	56.0604	3.61135	3.30673
5.9375	58.2277	55.8821	2.34561	3.66032
5.97656	58.3689	55.7053	2.66358	4.13041
6.01562	60.427	55.5302	4.89681	4.71446
6.05469	61.4849	55.3567	6.12822	5.40223
6.09375	61.6786	55.1848	6.49386	6.16666
6.13281	62.8988	55.0146	7.88422	6.95259
6.17188	63.3827	54.8461	8.53657	7.66947
6.21094	61.9038	54.6794	7.22442	8.19969
6.25	62.9163	54.5144	8.40191	8.43218
6.28906	62.278	54.3513	7.92671	8.31091
6.32812	61.6582	54.19	7.46824	7.86425
6.36719	60.9699	54.0305	6.93937	7.1891
6.40625	60.4321	53.8729	6.5592	6.40405
6.44531	59.6469	53.7173	5.92963	5.60809
6.48438	59.0306	53.5636	5.46692	4.86411
6.52344	58.148	53.412	4.73605	4.20216
6.5625	57.165	53.2623	3.90276	3.63017
6.60156	56.6393	53.1147	3.52461	3.14388
6.64062	55.8473	52.9691	2.87819	2.73375
6.67969	55.1243	52.8257	2.29863	2.38874
6.71875	54.3026	52.6844	1.61826	2.09831
6.75781	54.2982	52.5452	1.75296	1.85312
6.79688	53.2547	52.4083	0.846439	1.64529
6.83594	53.1528	52.2736	0.879181	1.46827
6.875	52.7597	52.1412	0.618523	1.31671
6.91406	51.7872	52.011	-0.223763	1.18628
6.95312	53.066	51.8832	1.18287	1.07344
6.99219	52.7542	51.7577	0.99651	0.975316
7.03125	52.3074	51.6346	0.672848	0.889564
7.07031	52.2277	51.5139	0.713799	0.814268
7.10938	51.7208	51.3956	0.325172	0.747855
7.14844	50.6477	51.2798	-0.632179	0.689023
7.1875	51.7455	51.1666	0.578945	0.636693
7.22656	51.581	51.0554	0.525627	0.589966
7.26562	49.8159	50.9449	-1.12899	0.548089
7.30469	51.806	50.8351	0.970871	0.510428
7.34375	51.9788	50.7261	1.25276	0.476446
7.38281	52.3608	50.6178	1.74307	0.445689
7.42188	51.1522	50.5102	0.641998	0.417768
7.46094	51.0874	50.4035	0.683884	0.39235
7.5	50.345	50.2977	0.0473175	0.369151
7.53906	50.7859	50.1927	0.593155	0.347921
7.57812	51.0184	50.0887	0.929745	0.328449
7.61719	50.1526	49.9856	0.166996	0.310546
7.65625	49.6889	49.8835	-0.194618	0.294052
7.69531	50.4263	49.7825	0.643894	0.278824
7.73438	50.4332	49.6824	0.750782	0.264736
7.77344	49.6566	49.5835	0.073082	0.25168
7.8125	49.0549	49.4857	-0.430866	0.239557
7.85156	49.8599	49.3891	0.470825	0.228281
7.89062	49.3218	49.2937	0.0281219	0.217777
7.92969	49.1723	49.1994	-0.0270958	0.207975
7.96875	50.4683	49.1065	1.36183	0.198815
8.00781	50.1412	49.0148	1.12642	0.190243
8.04688	50.2728	48.9245	1.34832	0.18221
8.08594	49.5593	48.8355	0.72382	0.174672
8.125	49.9834	48.7479	1.23544	0.167589
8.16406	49.3257	48.6618	0.663879	0.160925
8.20312	50.0283	48.5771	1.45118	0.154649
8.24219	49.7115	48.4939	1.21763	0.148731
8.28125	50.6747	48.4122	2.26242	0.143144
8.32031	50.6104	48.3321	2.2783	0.137864
8.35938	49.6345	48.2537	1.38088	0.13287
8.39844	50.4981	48.1768	2.32132	0.128141
8.4375	50.3654	48.1016	2.26382	0.123659
8.47656	51.2251	48.0281	3.19696	0.119407
8.51562	49.9047	47.9563	1.9484	0.115369
8.55469	49.7069	47.8863	1.82061	0.111532
8.59375	48.7266	47.8181	0.90847	0.107883
8.63281	48.9073	47.7518	1.15548	0.104409
8.67188	47.7999	47.6873	0.112564	0.101099
8.71094	48.8596	47.6247	1.23493	0.0979439
8.75	47.2441	47.5641	-0.32	0.0949336
8.78906	47.1149	47.5054	-0.390438	0.0920594
8.82812	48.2771	47.4487	0.828369	0.0893134
8.86719	47.4688	47.3941	0.0747681	0.086688
8.90625	47.5741	0	0	0.0841763
8.94531	47.8097	0	0	0.0817719
8.98438	48.5276	0	0	0.0794687
9.02344	48.3029	0	0	0.0772612
9.0625	47.7727	0	0	0.0751441
9.10156	47.8737	0	0	0.0731127
9.14062	48.6421	0	0	0.0711622
9.17969	48.0438	0	0	0.0692886
9.21875	47.4398	0	0	0.0674879
9.25781	48.3971	0	0	0.0657562
9.29688	47.9827	0	0	0.0640902
9.33594	47.6983	0	0	0.0624865
9.375	47.2668	0	0	0.0609422
9.41406	47.4723	0	0	0.0594543
9.45312	48.0557	0	0	0.0580201
9.49219	47.0413	0	0	0.056637
9.53125	48.7349	0	0	0.0553027
9.57031	47.9313	0	0	0.054015
9.60938	46.6571	0	0	0.0527715
9.64844	46.9382	0	0	0.0515705
9.6875	47.422	0	0	0.0504099
9.72656	48.7762	0	0	0.049288
9.76562	48.3836	0	0	0.048203
9.80469	49.1176	0	0	0.0471534
9.84375	49.9495	0	0	0.0461377
9.88281	48.3047	0	0	0.0451544
9.92188	48.8492	0	0	0.0442021
9.96094	48.9071	0	0	0.0432796
10	49.1326	0	0	0.0423856
10.0391	48.7136	0	0	0.041519
10.0781	47.798	0	0	0.0406787
10.1172	48.4129	0	0	0.0398635
10.1562	47.5417	0	0	0.0390726
10.1953	46.8472	0	0	0.038305
10.2344	46.6787	0	0	0.0375597
10.2734	48.4419	0	0	0.036836
10.3125	47.8087	0	0	0.0361329
10.3516	48.1251	0	0	0.0354497
10.3906	47.4744	0	0	0.0347858
10.4297	46.4039	0	0	0.0341402
10.4688	46.0036	0	0	0.0335125
10.5078	45.9175	0	0	0.0329019
10.5469	45.8535	0	0	0.0323078
10.5859	46.3912	0	0	0.0317296
10.625	46.7205	0	0	0.0311668
10.6641	46.8852	0	0	0.0306188
10.7031	46.2033	0	0	0.0300851
10.7422	45.5368	0	0	0.0295652
10.7812	45.8222	0	0	0.0290587
10.8203	46.2743	0	0	0.0285651
10.8594	45.81	0	0	0.0280839
10.8984	46.2253	0	0	0.0276148
10.9375	47.4014	0	0	0.0271573
10.9766	46.8795	0	0	0.0267111
11.0156	47.1962	0	0	0.0262758
11.0547	46.237	0	0	0.025851
11.0938	46.5621	0	0	0.0254365
11.1328	45.8479	0	0	0.0250318
11.1719	45.5605	0	0	0.0246367
11.2109	46.4768	0	0	0.0242508
11.25	46.2225	0	0	0.023874
11.2891	45.9131	0	0	0.0235058
11.3281	45.5568	0	0	0.0231461
11.3672	46.2181	0	0	0.0227946
11.4062	45.4465	0	0	0.022451
11.4453	44.6214	0	0	0.0221152
11.4844	45.7588	0	0	0.0217868
11.5234	45.3709	0	0	0.0214656
11.5625	45.8952	0	0	0.0211515
11.6016	45.4735	0	0	0.0208443
11.6406	46.1155	0	0	0.0205436
11.6797	46.4443	0	0	0.0202495
11.7188	45.7034	0	0	0.0199616
11.7578	45.2189	0	0	0.0196798
11.7969	44.9532	0	0	0.0194039
11.8359	45.6438	0	0	0.0191337
11.875	45.0836	0	0	0.0188692
11.9141	44.4719	0	0	0.0186101
11.9531	45.3898	0	0	0.0183563
11.9922	45.8976	0	0	0.0181077
12.0312	44.7736	0	0	0.0178641
12.0703	44.3338	0	0	0.0176253
12.1094	46.0062	0	0	0.0173913
12.1484	44.1325	0	0	0.017162
12.1875	44.8685	0	0	0.0169371
12.2266	45.0969	0	0	0.0167166
12.2656	44.799	0	0	0.0165004
12.3047	45.5082	0	0	0.0162884
12.3438	46.2605	0	0	0.0160804
12.3828	44.9607	0	0	0.0158764
12.4219	46.8003	0	0	0.0156762
12.4609	46.6519	0	0	0.0154798
12.5	45.3907	0	0	0.0152871
12.5391	46.2279	0	0	0.0150979
12.5781	45.9697	0	0	0.0149122
12.6172	44.5243	0	0	0.0147299
12.6562	44.1268	0	0	0.014551
12.6953	46.4821	0	0	0.0143753
12.7344	44.7377	0	0	0.0142027
12.7734	45.4338	0	0	0.0140333
12.8125	45.9309	0	0	0.0138668
12.8516	45.7251	0	0	0.0137033
12.8906	45.1748	0	0	0.0135426
12.9297	44.3716	0	0	0.0133848
12.9688	45.9259	0	0	0.0132297
13.0078	45.1245	0	0	0.0130773
13.0469	47.3608	0	0	0.0129275
13.0859	45.8039	0	0	0.0127803
13.125	47.1003	0	0	0.0126356
13.1641	45.7944	0	0	0.0124933
13.2031	45.5466	0	0	0.0123534
13.2422	43.13	0	0	0.0122158
13.2812	48.4274	0	0	0.0120805
13.3203	46.1403	0	0	0.0119475
13.3594	48.139	0	0	0.0118166
13.3984	47.0123	0	0	0.0116879
13.4375	48.7148	0	0	0.0115612
13.4766	46.9207	0	0	0.0114366
13.5156	49.7668	0	0	0.011314
13.5547	49.6747	0	0	0.0111934
13.5938	47.8386	0	0	0.0110747
13.6328	48.8884	0	0	0.0109579
13.6719	49.7258	0	0	0.0108429
13.7109	44.03	0	0	0.0107297
13.75	45.3397	0	0	0.0106183
13.7891	41.6053	0	0	0.0105086
13.8281	42.0091	0	0	0.0104005
13.8672	42.519	0	0	0.0102942
13.9062	40.3006	0	0	0.0101894
13.9453	42.6223	0	0	0.0100863
13.9844	41.5202	0	0	0.00998471
14.0234	41.7344	0	0	0.00988465
14.0625	41.4607	0	0	0.00978608
14.1016	43.6573	0	0	0.00968898
14.1406	41.8429	0	0	0.00959332
14.1797	41.9091	0	0	0.00949907
14.2188	44.7133	0	0	0.0094062
14.2578	43.947	0	0	0.00931468
14.2969	38.7264	0	0	0.00922449
14.3359	42.1111	0	0	0.00913561
14.375	44.5	0	0	0.009048
14.4141	39.3134	0	0	0.00896165
14.4531	39.8571	0	0	0.00887652
14.4922	42.4479	0	0	0.00879261
14.5312	39.6806	0	0	0.00870988
14.5703	42.3125	0	0	0.00862831

## Sheet: Fig. 5b1
Profile
k[nm-¹]	Profile	Background	Profile-Background	Fit
0	255	0	0	0.0229292
0.0438596	255	0	0	0.0231833
0.0877193	255	0	0	0.0234416
0.131579	255	0	0	0.0237042
0.175439	240.5	0	0	0.0239713
0.219298	253.8	0	0	0.0242429
0.263158	243.556	0	0	0.0245191
0.307018	243.417	0	0	0.0248001
0.350877	239.893	0	0	0.0250859
0.394737	243.5	0	0	0.0253767
0.438596	238.794	0	0	0.0256726
0.482456	224.312	0	0	0.0259736
0.526316	223.95	0	0	0.0262799
0.570175	217.348	0	0	0.0265917
0.614035	207.909	0	0	0.0269091
0.657895	202.604	0	0	0.0272322
0.701754	186.208	0	0	0.0275611
0.745614	183.931	0	0	0.0278959
0.789474	181.233	0	0	0.0282369
0.833333	176.783	176.612	0.171249	0.0285842
0.877193	172.694	172.691	0.00274658	0.0289379
0.921053	164.847	168.838	-3.99043	0.0292982
0.964912	164.868	165.063	-0.195526	0.0296653
1.00877	161.557	161.378	0.179337	0.0300392
1.05263	148.355	157.792	-9.43677	0.0304203
1.09649	150.048	154.316	-4.26874	0.0308087
1.14035	135.966	150.961	-14.9953	0.0312045
1.18421	143.427	147.737	-4.31033	0.0316079
1.22807	143.869	144.655	-0.785568	0.0320193
1.27193	134.094	141.724	-7.63033	0.0324386
1.31579	139.011	138.956	0.0546112	0.0328663
1.35965	133.327	136.361	-3.034	0.0333024
1.40351	137.12	133.949	3.17073	0.0337473
1.44737	122.808	131.732	-8.92384	0.034201
1.49123	123.711	129.718	-6.00768	0.034664
1.53509	127.923	127.92	0.00331879	0.0351364
1.57895	120.078	126.225	-6.14737	0.0356185
1.62281	118.825	124.527	-5.7028	0.0361106
1.66667	121.828	122.845	-1.01662	0.0366129
1.71053	119.685	121.195	-1.50934	0.0371257
1.75439	118.898	119.595	-0.697014	0.0376493
1.79825	117.978	118.064	-0.0860519	0.0381841
1.84211	121.955	116.619	5.33598	0.0387303
1.88596	118.771	115.277	3.49408	0.0392884
1.92982	113.855	114.056	-0.201256	0.039859
1.97368	116.926	112.975	3.95147	0.0404426
2.01754	110.966	112.051	-1.08429	0.0410406
2.0614	110.178	111.301	-1.1225	0.0416553
2.10526	115.256	110.743	4.51344	0.0422913
2.14912	110.822	110.395	0.426971	0.0429577
2.19298	110.28	110.276	0.00416565	0.0436727
2.23684	111.722	110.325	1.39743	0.0444715
2.2807	112.769	110.463	2.306	0.0454216
2.32456	115.756	110.677	5.07864	0.0466486
2.36842	111.173	110.953	0.219925	0.0483794
2.41228	112.267	111.277	0.990685	0.0510136
2.45614	111.308	111.635	-0.326668	0.0552357
2.5	110.339	112.014	-1.67461	0.0621925
2.54386	108.687	112.399	-3.71226	0.0737947
2.58772	113.185	112.778	0.407013	0.0933316
2.63158	112.25	113.136	-0.88588	0.127007
2.67544	111.794	113.46	-1.66585	0.188064
2.7193	114.77	113.735	1.03501	0.307048
2.76316	111.015	113.949	-2.93434	0.553206
2.80702	114.716	114.088	0.628708	1.06848
2.85088	115.463	114.137	1.32598	2.09981
2.89474	118.005	114.079	3.92573	3.98787
2.9386	120.278	113.91	6.36818	7.05422
2.98246	125.058	113.636	11.422	11.3712
3.02632	128.615	113.261	15.354	16.5158
3.07018	136.098	112.794	23.3045	21.5187
3.11404	137.523	112.239	25.2848	25.1736
3.15789	140.4	111.602	28.7982	26.6105
3.20175	133.345	110.889	22.4554	25.7694
3.24561	133.302	110.107	23.1944	23.4199
3.28947	128.651	109.262	19.3896	20.7117
3.33333	127.467	108.358	19.1085	18.591
3.37719	129.734	107.403	22.3308	17.4632
3.42105	125.155	106.402	18.7533	17.2207
3.46491	120.056	105.361	14.695	17.4887
3.50877	123.1	104.287	18.8131	17.8697
3.55263	119.672	103.184	16.4875	18.0735
3.59649	116.399	102.06	14.3391	17.9411
3.64035	119.602	100.92	18.6816	17.4168
3.68421	115.888	99.7699	16.1182	16.5132
3.72807	115.08	98.6158	16.4645	15.285
3.77193	110.79	97.4637	13.3268	13.8113
3.81579	108.681	96.3195	12.3616	12.1831
3.85965	110.263	95.1893	15.074	10.4922
3.90351	101.137	94.079	7.05762	8.82309
3.94737	99.5616	92.9946	6.56696	7.2461
3.99123	95.5972	91.9421	3.65515	5.81363
4.03509	96.7897	90.9273	5.86233	4.55877
4.07895	95.5616	89.9564	5.60527	3.49631
4.12281	89.2467	89.0352	0.211525	2.62549
4.16667	90.8276	88.1697	2.65786	1.93378
4.21053	89.26	87.366	1.89404	1.40093
4.25439	86.2057	86.6299	-0.424179	1.00286
4.29825	86.5691	85.9674	0.601646	0.714888
4.34211	81.8975	85.3716	-3.47413	0.514229
4.38596	85.5921	84.7834	0.808693	0.381783
4.42982	85.2054	84.2022	1.00322	0.303383
4.47368	84.441	83.6369	0.804054	0.270712
4.51754	83.8232	83.0965	0.726685	0.282084
4.5614	84.5923	82.5897	2.00257	0.343158
4.60526	83.1273	82.1255	1.00182	0.467497
4.64912	84.3707	81.7128	2.65791	0.676616
4.69298	82.5164	81.3604	1.15601	0.999016
4.73684	81.503	81.0773	0.425735	1.46756
4.7807	82.845	80.8414	2.00359	2.11474
4.82456	84.379	80.6241	3.75493	2.9657
4.86842	84.9777	80.4237	4.55399	4.02972
4.91228	85.8086	80.2389	5.56964	5.2916
4.95614	87.8961	80.0683	7.82781	6.70513
5	87.5349	79.9102	7.62469	8.191
5.04386	87.0167	79.7635	7.2532	9.64124
5.08772	88.2877	79.6264	8.66126	10.9307
5.13158	91.6339	79.4978	12.1361	11.9341
5.17544	95.5213	79.376	16.1453	12.5463
5.2193	91.2804	79.2596	12.0208	12.7001
5.26316	92.7261	79.1472	13.5789	12.3788
5.30702	90.4185	79.0373	11.3811	11.6193
5.35088	89.9378	78.9286	11.0093	10.5049
5.39474	87.4272	78.8194	8.60777	9.15086
5.4386	83.9227	78.7085	5.2142	7.68478
5.48246	85.9206	78.5943	7.32632	6.22722
5.52632	82.455	78.4754	3.97967	4.87672
5.57018	82.3824	78.3503	4.03206	3.70132
5.61404	80.9611	78.2176	2.74343	2.73768
5.65789	81.3503	78.0759	3.27433	1.99663
5.70175	80.5524	77.9237	2.62867	1.47328
5.74561	77.6658	77.7596	-0.0937119	1.15884
5.78947	79.9398	77.582	2.3578	1.05136
5.83333	77.7696	77.3896	0.379982	1.1618
5.87719	76.9323	77.1777	-0.245354	1.5121
5.92105	79.139	76.9434	2.19559	2.12322
5.96491	80.2934	76.6881	3.60537	2.99422
6.00877	79.8784	76.4131	3.4653	4.07869
6.05263	81.7633	76.12	5.64336	5.26951
6.09649	82.1324	75.81	6.32239	6.40351
6.14035	82.9978	75.4846	7.51326	7.2914
6.18421	84.1239	75.145	8.97884	7.76665
6.22807	81.6778	74.7928	6.88506	7.73587
6.27193	81.51	74.4292	7.08079	7.20898
6.31579	80.5746	74.0558	6.51881	6.29567
6.35965	77.427	73.6737	3.75331	5.16942
6.40351	77.3819	73.2845	4.09737	4.0152
6.44737	75.9956	72.8895	3.10606	2.98228
6.49123	75.5338	72.4902	3.04359	2.15801
6.53509	74.8981	72.0878	2.81033	1.56647
6.57895	72.2257	71.6837	0.54203	1.18504
6.62281	73.0305	71.2794	1.75109	0.967478
6.66667	71.3033	70.8762	0.42704	0.863714
6.71053	73.7342	70.4756	3.25861	0.831727
6.75439	71.55	70.0788	1.47121	0.841719
6.79825	68.3653	69.6873	-1.32196	0.875227
6.84211	71.4836	69.3025	2.18114	0.922128
6.88596	70.3686	68.9257	1.44297	0.977537
6.92982	70.7808	68.5583	2.22252	1.03946
6.97368	68.282	68.2017	0.0802994	1.10735
7.01754	68.548	67.8573	0.690689	1.18131
7.0614	68.2386	67.5265	0.712158	1.2617
7.10526	69.582	67.2106	2.37142	1.34903
7.14912	66.7048	66.9111	-0.206253	1.4438
7.19298	69.029	66.6293	2.39976	1.54653
7.23684	69.8893	66.3665	3.52279	1.65769
7.2807	68.8093	66.1243	2.68497	1.77765
7.32456	65.5623	65.9039	-0.341652	1.90665
7.36842	65.9452	65.7068	0.238426	2.04469
7.41228	68.2117	65.5234	2.68832	2.19148
7.45614	68.4358	65.3447	3.091	2.3463
7.5	68.7519	65.1733	3.57858	2.50787
7.54386	70.7895	65.0113	5.77821	2.67426
7.58772	68.2617	64.861	3.4007	2.84271
7.63158	67.361	64.7249	2.63606	3.00962
7.67544	67.1134	64.6053	2.50809	3.17048
7.7193	66.8427	64.5044	2.33826	3.32004
7.76316	65.213	64.4247	0.788307	3.45253
7.80702	67.2986	64.3569	2.94173	3.56209
7.85088	66.2275	64.2905	1.937	3.64331
7.89474	69.123	64.2256	4.89732	3.69185
7.9386	68.0613	64.1623	3.89898	3.70496
7.98246	67.9297	64.1006	3.82904	3.68188
8.02632	67.5939	64.0407	3.55318	3.62395
8.07018	68.4973	63.9825	4.51479	3.5344
8.11404	69.067	63.9262	5.14077	3.41792
8.1579	66.0384	63.8719	2.16647	3.28012
8.20175	67.311	63.8197	3.49134	3.12687
8.24561	65.6176	63.7695	1.84809	2.96384
8.28947	67.5094	63.7216	3.78788	2.79609
8.33333	68.7445	63.6759	5.06863	2.62788
8.37719	65.5122	63.6326	1.87963	2.46259
8.42105	66.0461	63.5918	2.45432	2.30272
8.46491	66.7981	63.5534	3.24465	2.15002
8.50877	65.8545	63.5177	2.33681	2.00561
8.55263	66.3226	63.4847	2.83796	1.87005
8.59649	63.5	63.4544	0.0456047	1.74357
8.64035	64.1	63.427	0.673031	1.62607
8.68421	63.6491	63.4025	0.246655	1.51729
8.72807	64.1403	63.381	0.759323	1.4168
8.77193	63.6744	63.3626	0.311813	1.32414
8.81579	65.6214	63.3473	2.27403	1.23878
8.85965	65.4369	63.3353	2.10155	1.16017
8.90351	62.8509	63.3267	-0.475765	1.0878
8.94737	61.4092	63.3214	-1.91224	1.02116
8.99123	63.4841	63.3196	0.164429	0.959768
9.03509	64.2187	0	0	0.903171
9.07895	64.1365	0	0	0.850953
9.12281	63.4372	0	0	0.802732
9.16667	62.4516	0	0	0.758157
9.21053	64.8622	0	0	0.716907
9.25439	63.7221	0	0	0.678691
9.29825	63.4744	0	0	0.643245
9.3421	63.9165	0	0	0.610329
9.38597	63.7269	0	0	0.579726
9.42982	63.553	0	0	0.551239
9.47368	61.3092	0	0	0.52469
9.51754	62.7241	0	0	0.499917
9.5614	61.4548	0	0	0.476775
9.60526	61.6358	0	0	0.455132
9.64912	61.7641	0	0	0.434866
9.69298	61.3802	0	0	0.415869
9.73684	61.872	0	0	0.398042
9.7807	61.1735	0	0	0.381295
9.82456	63.2787	0	0	0.365546
9.86842	63.0445	0	0	0.35072
9.91228	60.5338	0	0	0.336749
9.95614	62.1146	0	0	0.323571
10	62.4063	0	0	0.311128
10.0439	61.4376	0	0	0.29937
10.0877	62.4097	0	0	0.288247
10.1316	62.1794	0	0	0.277717
10.1754	60.9087	0	0	0.267739
10.2193	60.6259	0	0	0.258276
10.2632	60.7288	0	0	0.249295
10.307	61.007	0	0	0.240763
10.3509	60.0542	0	0	0.232653
10.3947	60.1963	0	0	0.224937
10.4386	62.7972	0	0	0.21759
10.4825	61.6871	0	0	0.210591
10.5263	61.4266	0	0	0.203918
10.5702	61.0396	0	0	0.197551
10.614	60.6576	0	0	0.191473
10.6579	59.6122	0	0	0.185666
10.7018	60.2868	0	0	0.180115
10.7456	60.7225	0	0	0.174805
10.7895	60.9467	0	0	0.169723
10.8333	60.6757	0	0	0.164856
10.8772	59.9567	0	0	0.160193
10.9211	59.6752	0	0	0.155721
10.9649	59.4323	0	0	0.151432
11.0088	59.0188	0	0	0.147315
11.0526	61.8325	0	0	0.143362
11.0965	59.5567	0	0	0.139563
11.1404	60.5684	0	0	0.135912
11.1842	61.7398	0	0	0.1324
11.2281	60.8818	0	0	0.129022
11.2719	61.43	0	0	0.125769
11.3158	59.7848	0	0	0.122637
11.3596	60.4506	0	0	0.119618
11.4035	59.4762	0	0	0.116709
11.4474	58.209	0	0	0.113904
11.4912	59.4793	0	0	0.111197
11.5351	60.7364	0	0	0.108585
11.5789	59.525	0	0	0.106063
11.6228	59.6557	0	0	0.103627
11.6667	60	0	0	0.101273
11.7105	61.0109	0	0	0.0989974
11.7544	59.4204	0	0	0.0967972
11.7982	60.0203	0	0	0.094669
11.8421	59.5525	0	0	0.0926096
11.886	59.4651	0	0	0.0906162
11.9298	59.1808	0	0	0.0886859
11.9737	59.792	0	0	0.0868161
12.0175	59.044	0	0	0.0850044
12.0614	59.1146	0	0	0.0832484
12.1053	61.8167	0	0	0.0815459
12.1491	58.626	0	0	0.0798947
12.193	59.5889	0	0	0.0782927
12.2368	59.82	0	0	0.0767382
12.2807	59.2088	0	0	0.0752292
12.3246	59.9183	0	0	0.0737639
12.3684	58.8612	0	0	0.0723408
12.4123	60.6467	0	0	0.0709582
12.4561	58.7768	0	0	0.0696146
12.5	61.0967	0	0	0.0683086
12.5439	59.4784	0	0	0.0670388
12.5877	58.468	0	0	0.0658038
12.6316	59.0543	0	0	0.0646025
12.6754	60.6138	0	0	0.0634336
12.7193	59.5744	0	0	0.0622959
12.7632	59.152	0	0	0.0611884
12.807	60.5979	0	0	0.06011
12.8509	60.1421	0	0	0.0590597
12.8947	60.1433	0	0	0.0580366
12.9386	58.3439	0	0	0.0570397
12.9825	60.8025	0	0	0.0560681
13.0263	59.5604	0	0	0.055121
13.0702	59.034	0	0	0.0541976
13.114	57.9936	0	0	0.0532971
13.1579	59.7532	0	0	0.0524188
13.2018	59.1798	0	0	0.0515619
13.2456	57.0856	0	0	0.0507257
13.2895	58.9743	0	0	0.0499096
13.3333	58.866	0	0	0.049113
13.3772	58.8609	0	0	0.0483352
13.4211	59.8618	0	0	0.0475756
13.4649	58.9649	0	0	0.0468338
13.5088	59.6628	0	0	0.0461091
13.5526	58.0455	0	0	0.045401
13.5965	57.9739	0	0	0.044709
13.6404	58.6428	0	0	0.0440327
13.6842	58.5114	0	0	0.0433716
13.7281	58.8238	0	0	0.0427251
13.7719	59.2912	0	0	0.042093
13.8158	58.4802	0	0	0.0414747
13.8596	59.2882	0	0	0.0408699
13.9035	59.498	0	0	0.0402782
13.9474	59.4289	0	0	0.0396992
13.9912	57.8219	0	0	0.0391326
14.0351	59.3952	0	0	0.0385779
14.0789	59.5924	0	0	0.0380349
14.1228	58.6086	0	0	0.0375033
14.1667	58.8279	0	0	0.0369827
14.2105	58.17	0	0	0.0364729
14.2544	59.5814	0	0	0.0359734
14.2982	58.6229	0	0	0.0354842
14.3421	58.7678	0	0	0.0350048
14.386	58.9326	0	0	0.034535
14.4298	58.6999	0	0	0.0340746
14.4737	59.0971	0	0	0.0336233
14.5175	57.958	0	0	0.0331809
14.5614	58.1707	0	0	0.0327471
14.6053	58.3102	0	0	0.0323218
14.6491	57.6837	0	0	0.0319047
14.693	57.8854	0	0	0.0314955
14.7368	58.7404	0	0	0.0310942
14.7807	58.7967	0	0	0.0307005

## Sheet: Fig. 5c1
Profile
k[nm-¹]	Profile	Background	Profile-Background	Fit
0	255	0	0	3.69841e-38
0.0423729	242.625	0	0	2.8444e-37
0.0847458	243.75	0	0	2.13637e-36
0.127119	241.75	0	0	1.56702e-35
0.169492	244.583	0	0	1.1225e-34
0.211864	240.05	0	0	7.85248e-34
0.254237	239.694	0	0	5.36465e-33
0.29661	233.062	0	0	3.57921e-32
0.338983	223.982	0	0	2.33208e-31
0.381356	221.161	0	0	1.48394e-30
0.423729	213.868	0	0	9.22142e-30
0.466102	215.344	0	0	5.59617e-29
0.508475	207.925	0	0	3.31665e-28
0.550847	197.141	0	0	1.91963e-27
0.59322	189	0	0	1.08505e-26
0.635593	178.229	0	0	5.98956e-26
0.677966	174.521	0	0	3.22885e-25
0.720339	163.009	0	0	1.69988e-24
0.762712	157.508	0	0	8.7397e-24
0.805085	150.008	149.101	0.907501	4.38822e-23
0.847458	146.782	146.782	0	2.15175e-22
0.889831	149.069	144.505	4.5647	1.0304e-21
0.932203	143.537	142.273	1.2637	4.81877e-21
0.974576	138.979	140.092	-1.11331	2.20078e-20
1.01695	142.395	137.966	4.4287	9.81588e-20
1.05932	139.536	135.9	3.63553	4.27556e-19
1.10169	133.739	133.899	-0.160492	1.81874e-18
1.14407	132.238	131.968	0.270233	7.55543e-18
1.18644	131.917	130.11	1.8064	3.06522e-17
1.22881	131.193	128.332	2.86073	1.21443e-16
1.27119	128.91	126.637	2.27218	4.69893e-16
1.31356	123.356	125.031	-1.67554	1.77557e-15
1.35593	121.915	123.518	-1.60343	6.55221e-15
1.39831	121.779	122.104	-0.324677	2.36129e-14
1.44068	121.294	120.791	0.502548	8.31041e-14
1.48305	119.587	119.587	0	2.85633e-13
1.52542	119.401	118.424	0.976456	9.58754e-13
1.5678	113.846	117.246	-3.39995	3.1428e-12
1.61017	115.57	116.067	-0.496536	1.0061e-11
1.65254	116.44	114.9	1.53964	3.14538e-11
1.69492	114.919	113.76	1.15977	9.60334e-11
1.73729	114.353	112.661	1.69229	2.86341e-10
1.77966	113.383	111.617	1.7657	8.33797e-10
1.82203	112.562	110.643	1.91989	2.37115e-09
1.86441	112.315	109.752	2.56313	6.58555e-09
1.90678	111.717	108.96	2.75738	1.78644e-08
1.94915	110.054	108.279	1.77487	4.73375e-08
1.99153	108.418	107.725	0.692551	1.22564e-07
2.0339	109.125	107.312	1.81302	3.1024e-07
2.07627	108.658	107.054	1.60432	7.68492e-07
2.11864	106.964	106.964	0	1.86613e-06
2.16102	107.932	107.036	0.896492	4.45514e-06
2.20339	105.215	107.238	-2.02316	1.05031e-05
2.24576	108.061	107.554	0.507301	2.46024e-05
2.28814	107.423	107.966	-0.542801	5.76867e-05
2.33051	106.434	108.456	-2.02261	0.000136385
2.37288	105.221	109.008	-3.7868	0.00032664
2.41525	106.236	109.603	-3.3669	0.000792244
2.45763	108.368	110.224	-1.85635	0.00193439
2.5	107.815	110.855	-3.03948	0.00470667
2.54237	107.138	111.476	-4.33842	0.0112793
2.58475	108.572	112.071	-3.49928	0.0263325
2.62712	108.671	112.623	-3.95214	0.0593532
2.66949	112.5	113.114	-0.613548	0.128288
2.71186	112.139	113.525	-1.38627	0.26461
2.75424	112.076	113.841	-1.76488	0.519079
2.79661	112.202	114.044	-1.84108	0.966216
2.83898	115.368	114.115	1.25303	1.70399
2.88136	117.54	114.049	3.49133	2.84437
2.92373	117.43	113.854	3.57668	4.49149
2.9661	121.692	113.537	8.15527	6.70763
3.00847	123.383	113.104	10.279	9.47417
3.05085	126.148	112.563	13.5853	12.6604
3.09322	127.707	111.918	15.7886	16.017
3.13559	129.619	111.178	18.4407	19.2054
3.17797	132.074	110.348	21.726	21.8632
3.22034	131.871	109.434	22.4368	23.69
3.26271	133.756	108.444	25.3124	24.5249
3.30508	132.414	107.383	25.031	24.3874
3.34746	130.486	106.258	24.2277	23.4665
3.38983	126.125	105.076	21.049	22.0607
3.4322	123.66	103.843	19.8172	20.4927
3.47458	121.457	102.565	18.892	19.0284
3.51695	119.175	101.249	17.9254	17.8256
3.55932	119.401	99.9017	19.4994	16.9224
3.6017	114.078	98.5291	15.5494	16.2596
3.64407	112.199	97.1376	15.0609	15.7231
3.68644	110.422	95.7339	14.6882	15.1874
3.72881	107.731	94.3244	13.4065	14.5486
3.77119	106.977	92.9155	14.0612	13.7432
3.81356	104.333	91.5137	12.8196	12.7516
3.85593	102.948	90.1254	12.8225	11.5919
3.89831	100.862	88.7572	12.1049	10.3087
3.94068	94.9572	87.4154	7.54181	8.96078
3.98305	92.2319	86.1065	6.12542	7.61008
4.02542	90.7259	84.837	5.88889	6.31297
4.0678	88.755	83.6133	5.14173	5.11482
4.11017	86.4937	82.4418	4.05182	4.04722
4.15254	85.37	81.3292	4.04089	3.12754
4.19492	84.8012	80.2817	4.51955	2.36028
4.23729	80.5	79.3058	1.19415	1.73956
4.27966	79.1506	78.4081	0.742493	1.25206
4.32203	77.3975	77.5949	-0.197433	0.88009
4.36441	77.3606	76.8728	0.487793	0.604156
4.40678	77.1964	76.2142	0.982239	0.405059
4.44915	75.2686	75.5699	-0.301277	0.265307
4.49153	74.7055	74.9422	-0.236755	0.169946
4.5339	73.6771	74.3341	-0.656967	0.106931
4.57627	74.7093	73.7484	0.960983	0.0672024
4.61864	74.1871	73.188	0.999107	0.0446894
4.66102	73.4215	72.656	0.76548	0.0364135
4.70339	72.1694	72.1553	0.0141602	0.042902
4.74576	71.4771	71.6887	-0.211571	0.0690379
4.78814	71.2289	71.2593	-0.0303192	0.125371
4.83051	70.0161	70.8698	-0.853714	0.229707
4.87288	70.7778	70.5234	0.254372	0.408469
4.91525	70.588	70.2111	0.376854	0.696994
4.95763	70.5476	69.921	0.626541	1.13762
5	72.4668	69.6512	2.81559	1.77449
5.04237	72.2169	69.3997	2.81721	2.64449
5.08475	73.5678	69.1648	4.403	3.76503
5.12712	74.3573	68.9446	5.41277	5.1209
5.16949	74.7254	68.7371	5.98829	6.65382
5.21186	76.801	68.5406	8.26042	8.25926
5.25424	78.1795	68.353	9.82648	9.79393
5.29661	79.203	68.1727	11.0303	11.0948
5.33898	79.2712	67.9976	11.2735	12.0068
5.38136	79.864	67.826	12.0379	12.4131
5.42373	81.0583	67.6559	13.4023	12.2598
5.4661	78.8135	67.4855	11.3279	11.5674
5.50847	78.3893	67.3129	11.0763	10.4269
5.55085	76.0891	67.1363	8.95284	8.97977
5.59322	74.1412	66.9537	7.18755	7.39014
5.63559	72.0332	66.7632	5.26994	5.81483
5.67797	70.4337	66.5631	3.87062	4.3804
5.72034	70.5455	66.3514	4.19401	3.17096
5.76271	68.3298	66.1263	2.20347	2.22752
5.80508	67.2053	65.8859	1.31935	1.55646
5.84746	66.3218	65.6283	0.693428	1.14244
5.88983	65.8416	65.3517	0.489861	0.961276
5.9322	66.6502	65.053	1.59726	0.989372
5.97458	65.6915	64.7143	0.977196	1.2079
6.01695	66.3761	64.3331	2.04304	1.60177
6.05932	65.96	63.9129	2.04707	2.15468
6.1017	65.16	63.4576	1.7025	2.84239
6.14407	65.9274	62.9708	2.9566	3.62673
6.18644	67.467	62.4561	5.01084	4.45271
6.22881	68.3311	61.9174	6.41376	5.25037
6.27119	67.4055	61.3582	6.04723	5.94182
6.31356	67.8761	60.7824	7.09366	6.4522
6.35593	66.192	60.1936	5.99842	6.72229
6.39831	66.0163	59.5954	6.42088	6.71948
6.44068	65.3402	58.9917	6.34848	6.44404
6.48305	63.807	58.386	5.42091	5.92902
6.52542	63.163	57.7822	5.38079	5.2337
6.5678	61.2708	57.1839	4.08697	4.43238
6.61017	60.4816	56.5947	3.88684	3.60137
6.65254	59.5657	56.0185	3.54722	2.80736
6.69492	57.7302	55.4588	2.2714	2.09958
6.73729	56.337	54.9195	1.41755	1.50649
6.77966	55.3934	54.4041	0.989326	1.03706
6.82203	55.0445	53.9164	1.12807	0.684926
6.86441	54.3359	53.4602	0.875767	0.434001
6.90678	52.3865	53.039	-0.652454	0.263851
6.94915	51.5529	52.6566	-1.10374	0.15392
6.99153	51.7568	52.3167	-0.559963	0.0861927
7.0339	52.0944	52.0231	0.0713844	0.0463978
7.07627	52.3161	51.7613	0.554859	0.0241343
7.11864	51.6602	51.5106	0.14959	0.0123629
7.16102	51.4681	51.2703	0.197731	0.00665002
7.20339	50.6032	51.04	-0.436935	0.00441935
7.24576	49.8963	50.8193	-0.923038	0.00434274
7.28814	49.8966	50.6076	-0.710934	0.00591094
7.33051	50.0872	50.4042	-0.317005	0.00916936
7.37288	49.6128	50.2089	-0.596066	0.0145823
7.41525	49.3843	50.021	-0.636726	0.0229855
7.45763	50.098	49.84	0.257984	0.0355925
7.5	49.5194	49.6655	-0.146168	0.0540229
7.54237	48.8394	49.497	-0.657566	0.0803316
7.58475	48.2808	49.3338	-1.05303	0.117012
7.62712	49.2121	49.1756	0.0364571	0.166954
7.66949	49.0035	49.0219	-0.0183525	0.233336
7.71186	49.7252	48.872	0.853191	0.319439
7.75424	49.2389	48.7255	0.513432	0.428365
7.79661	49.0842	48.582	0.502277	0.562676
7.83898	48.6986	48.4408	0.257851	0.723974
7.88136	48.5658	48.301	0.264816	0.912444
7.92373	48.9497	48.1621	0.787594	1.12644
7.9661	48.9434	48.024	0.919403	1.36217
8.00847	50.4144	47.8869	2.52744	1.61352
8.05085	49.8708	47.751	2.11984	1.87212
8.09322	49.0896	47.6161	1.47343	2.12772
8.13559	49.909	47.4826	2.42641	2.36872
8.17797	50.4527	47.3504	3.10234	2.58306
8.22034	51.0702	47.2196	3.85061	2.75913
8.26271	50.0665	47.0904	2.97613	2.88689
8.30509	49.5417	46.9627	2.57892	2.95875
8.34746	49.8562	46.8368	3.01938	2.97033
8.38983	49.8389	46.7127	3.12618	2.92093
8.4322	49.2135	46.5905	2.623	2.81356
8.47458	48.8164	46.4702	2.34615	2.65467
8.51695	48.856	46.352	2.50398	2.4535
8.55932	48.1185	46.236	1.88259	2.22116
8.6017	47.7123	46.1222	1.59019	1.96966
8.64407	47.2539	46.0107	1.24325	1.7109
8.68644	46.7477	45.9016	0.846077	1.45571
8.72881	46.5949	45.7951	0.799824	1.21324
8.77119	47.2255	45.6912	1.53428	0.990463
8.81356	47.3157	45.5899	1.72577	0.792042
8.85593	45.9103	45.4915	0.418793	0.620408
8.8983	46.2576	45.3959	0.861732	0.476021
8.94068	46.2915	45.3033	0.988281	0.357762
8.98305	46.1235	45.2137	0.909824	0.263379
9.02542	46.2612	45.1272	1.13393	0.189928
9.0678	45.6198	45.044	0.575771	0.134157
9.11017	45.4343	44.9641	0.470165	0.092824
9.15254	45.6207	44.8876	0.733028	0.0629108
9.19492	45.3132	44.8146	0.498585	0.0417647
9.23729	45.0804	44.7452	0.335144	0.027159
9.27966	45.3555	44.6795	0.675983	0.0172996
9.32203	44.8367	44.6175	0.219158	0.0107939
9.36441	44.7242	44.5594	0.164776	0.00659692
9.40678	44.5053	44.5053	7.62939e-06	0.00394932
9.44915	45.0336	0	0	0.00231592
9.49153	44.5833	0	0	0.00133028
9.5339	44.2755	0	0	0.000748484
9.57627	45.983	0	0	0.000412517
9.61864	46.2738	0	0	0.0002227
9.66102	45.8684	0	0	0.000117765
9.70339	44.9228	0	0	6.10006e-05
9.74576	44.7223	0	0	3.09506e-05
9.78814	45.1229	0	0	1.53825e-05
9.83051	46.0766	0	0	7.48862e-06
9.87288	45.2692	0	0	3.57105e-06
9.91525	45.4846	0	0	1.66805e-06
9.95763	45.6489	0	0	7.63208e-07
10	46.0721	0	0	3.42055e-07
10.0424	46.4476	0	0	1.50164e-07
10.0847	46.4734	0	0	6.45741e-08
10.1271	47.0053	0	0	2.72e-08
10.1695	46.046	0	0	1.12228e-08
10.2119	46.3002	0	0	4.53575e-09
10.2542	45.1396	0	0	1.79563e-09
10.2966	45.2456	0	0	6.96316e-10
10.339	45.7127	0	0	2.64493e-10
10.3814	45.6733	0	0	9.84106e-11
10.4237	45.1075	0	0	3.58664e-11
10.4661	45.1413	0	0	1.28043e-11
10.5085	44.9362	0	0	4.47754e-12
10.5508	44.3752	0	0	1.53371e-12
10.5932	44.7971	0	0	5.14597e-13
10.6356	44.5253	0	0	1.69126e-13
10.678	44.1606	0	0	5.4447e-14
10.7203	44.613	0	0	1.71694e-14
10.7627	44.4141	0	0	5.30343e-15
10.8051	43.5898	0	0	1.60465e-15
10.8475	43.4242	0	0	4.75575e-16
10.8898	43.6143	0	0	1.38063e-16
10.9322	43.5611	0	0	3.92606e-17
10.9746	43.0301	0	0	1.09359e-17
11.0169	42.5697	0	0	2.98384e-18
11.0593	42.2911	0	0	7.97467e-19
11.1017	42.8426	0	0	2.08771e-19
11.1441	42.9672	0	0	5.35359e-20
11.1864	41.8487	0	0	1.34474e-20
11.2288	41.851	0	0	3.30866e-21
11.2712	42.6335	0	0	7.97421e-22
11.3136	42.6202	0	0	1.88253e-22
11.3559	42.5518	0	0	4.35327e-23
11.3983	41.498	0	0	9.86071e-24
11.4407	41.9038	0	0	2.18786e-24
11.4831	42.2761	0	0	4.755e-25
11.5254	42.0314	0	0	1.01228e-25
11.5678	41.4289	0	0	2.11091e-26
11.6102	40.9294	0	0	4.31182e-27
11.6525	41.6103	0	0	8.62715e-28
11.6949	42.8164	0	0	1.69082e-28
11.7373	41.4517	0	0	3.24597e-29
11.7797	40.6054	0	0	6.10393e-30
11.822	40.8901	0	0	1.12434e-30
11.8644	41.2333	0	0	2.02862e-31
11.9068	40.9369	0	0	3.5853e-32
11.9492	41.2814	0	0	6.20682e-33
11.9915	40.2898	0	0	1.05253e-33
12.0339	39.3364	0	0	1.74831e-34
12.0763	40.675	0	0	2.8446e-35
12.1186	39.8225	0	0	4.53359e-36
12.161	39.9654	0	0	7.07756e-37
12.2034	40.4919	0	0	1.08228e-37
12.2458	40.7355	0	0	1.62116e-38
12.2881	40.8183	0	0	2.37861e-39
12.3305	41.4215	0	0	3.41855e-40
12.3729	39.5597	0	0	4.81514e-41
12.4153	40.1596	0	0	6.60852e-42
12.4576	39.6703	0	0	8.71608e-43
12.5	40.623	0	0	1.45735e-43
12.5424	41.3976	0	0	0
12.5847	40.5669	0	0	0
12.6271	40.2699	0	0	0
12.6695	39.8549	0	0	0
12.7119	38.7875	0	0	0
12.7542	41.1311	0	0	0
12.7966	42.5463	0	0	0
12.839	40.9335	0	0	0
12.8814	40.6083	0	0	0
12.9237	41.6178	0	0	0
12.9661	39.6794	0	0	0
13.0085	40.9351	0	0	0
13.0508	40.2664	0	0	0
13.0932	40.1303	0	0	0
13.1356	40.8718	0	0	0
13.178	41.3398	0	0	0
13.2203	40.8806	0	0	0
13.2627	40.1718	0	0	0
13.3051	41.1722	0	0	0
13.3475	38.3069	0	0	0
13.3898	39.7046	0	0	0
13.4322	39.2373	0	0	0
13.4746	40.0968	0	0	0
13.5169	40.2884	0	0	0
13.5593	41.988	0	0	0
13.6017	42.5907	0	0	0
13.6441	42.2857	0	0	0
13.6864	40.7936	0	0	0
13.7288	42.2105	0	0	0
13.7712	42.8241	0	0	0
13.8136	44.281	0	0	0
13.8559	41.3496	0	0	0
13.8983	40.7404	0	0	0
13.9407	37.8062	0	0	0
13.9831	38.1203	0	0	0
14.0254	37.7393	0	0	0
14.0678	37.0955	0	0	0
14.1102	37.9433	0	0	0
14.1525	38.9158	0	0	0
14.1949	39.4202	0	0	0
14.2373	39.6311	0	0	0
14.2797	39.0055	0	0	0
14.322	37.5043	0	0	0
14.3644	38.2738	0	0	0
14.4068	39.4286	0	0	0
14.4492	39.7439	0	0	0
14.4915	40.5063	0	0	0
14.5339	39.8625	0	0	0
14.5763	40.3917	0	0	0
14.6186	38.2619	0	0	0
14.661	39.3704	0	0	0
14.7034	38.9688	0	0	0
14.7458	38.5804	0	0	0
14.7881	38.1528	0	0	0
14.8305	39.6692	0	0	0
14.8729	36.129	0	0	0
14.9153	37.8137	0	0	0
14.9576	37.2222	0	0	0
15	36.3333	0	0	0

## Sheet: Fig. 5d1
Profile
k[nm-¹]	Profile	Background	Profile-Background	Fit
0	255	0	0	0.017596
0.0274725	249.5	0	0	0.017714
0.0549451	233.688	0	0	0.0178332
0.0824176	235.55	0	0	0.0179536
0.10989	227.083	0	0	0.0180752
0.137363	228.625	0	0	0.018198
0.164835	227.25	0	0	0.0183221
0.192308	221.188	0	0	0.0184475
0.21978	227.375	0	0	0.0185741
0.247253	222.054	0	0	0.0187021
0.274725	219.088	0	0	0.0188314
0.302198	219.297	0	0	0.018962
0.32967	216.462	0	0	0.019094
0.357143	213.935	0	0	0.0192273
0.384615	214.636	0	0	0.0193621
0.412088	213.958	0	0	0.0194983
0.43956	210.99	0	0	0.0196359
0.467033	197.888	0	0	0.019775
0.494505	198.6	0	0	0.0199155
0.521978	190.875	0	0	0.0200575
0.549451	184.871	0	0	0.0202012
0.576923	182.312	0	0	0.0203463
0.604396	184	0	0	0.020493
0.631868	174.307	0	0	0.0206413
0.659341	173.921	0	0	0.0207912
0.686813	169.018	0	0	0.0209427
0.714286	167.744	0	0	0.0210959
0.741758	161.335	0	0	0.0212508
0.769231	157.083	0	0	0.0214073
0.796703	156.688	0	0	0.0215656
0.824176	153.176	0	0	0.0217257
0.851648	155.192	0	0	0.0218876
0.879121	147.345	0	0	0.0220512
0.906593	144.139	0	0	0.0222167
0.934066	144.197	0	0	0.0223841
0.961538	143.188	0	0	0.0225534
0.989011	138.082	0	0	0.0227246
1.01648	130.421	0	0	0.0228977
1.04396	129.445	0	0	0.0230728
1.07143	130.133	0	0	0.02325
1.0989	129.809	0	0	0.0234291
1.12637	130.364	0	0	0.0236104
1.15385	128.064	0	0	0.0237938
1.18132	125.705	0	0	0.0239793
1.20879	124.768	0	0	0.024167
1.23626	122.062	0	0	0.0243569
1.26374	124.909	0	0	0.0245491
1.29121	120.473	0	0	0.0247437
1.31868	120.622	0	0	0.0249406
1.34615	119.678	0	0	0.02514
1.37363	118.768	0	0	0.025342
1.4011	118.287	0	0	0.0255468
1.42857	115.119	0	0	0.0257544
1.45604	113.828	112.515	1.31249	0.0259652
1.48352	112.296	112.275	0.0216599	0.0261796
1.51099	111.832	112.035	-0.20295	0.026398
1.53846	113.253	111.798	1.45512	0.0266213
1.56593	113.4	111.562	1.83815	0.0268504
1.59341	114.316	111.328	2.98834	0.0270869
1.62088	111.715	111.095	0.619644	0.0273328
1.64835	114.092	110.864	3.22764	0.0275912
1.67582	109.364	110.635	-1.27076	0.027866
1.7033	110.622	110.408	0.214676	0.0281632
1.73077	107.22	110.182	-2.96223	0.0284905
1.75824	108.211	109.958	-1.74714	0.0288591
1.78571	106.796	109.737	-2.94026	0.0292838
1.81319	107.243	109.516	-2.27399	0.0297852
1.84066	109.238	109.298	-0.0600662	0.030391
1.86813	109.106	109.082	0.0244827	0.0311386
1.8956	107.851	108.855	-1.00364	0.0320784
1.92308	105.933	108.607	-2.6742	0.0332775
1.95055	107.696	108.346	-0.649513	0.0348258
1.97802	108.398	108.076	0.321823	0.0368426
2.00549	109.267	107.804	1.46314	0.0394862
2.03297	105.744	107.536	-1.79215	0.0429661
2.06044	106.838	107.277	-0.438538	0.0475589
2.08791	105.373	107.033	-1.66032	0.0536297
2.11538	103.74	106.811	-3.07105	0.061659
2.14286	105.095	106.616	-1.52117	0.0722781
2.17033	107.419	106.454	0.965446	0.0863147
2.1978	108.217	106.331	1.88641	0.10485
2.22527	105.603	106.253	-0.649567	0.129289
2.25275	106.272	106.225	0.0469742	0.161449
2.28022	105.337	106.267	-0.929619	0.203665
2.30769	107.687	106.384	1.30283	0.258907
2.33516	106.538	106.564	-0.0259323	0.33092
2.36264	107.816	106.797	1.01926	0.424363
2.39011	107.147	107.07	0.076622	0.544962
2.41758	108.742	107.372	1.37008	0.699641
2.44506	109.586	107.692	1.89416	0.896628
2.47253	109.361	108.017	1.34335	1.14551
2.5	109.271	108.337	0.934143	1.45722
2.52747	108.448	108.639	-0.190582	1.84391
2.55494	110.158	108.912	1.24575	2.31869
2.58242	110.469	109.145	1.32404	2.89525
2.60989	113.728	109.325	4.40235	3.5873
2.63736	114.39	109.442	4.94795	4.40783
2.66484	111.794	109.484	2.31075	5.36827
2.69231	115.021	109.466	5.5556	6.47752
2.71978	117.997	109.413	8.58364	7.74092
2.74725	116.442	109.327	7.11559	9.15932
2.77473	120.884	109.208	11.6765	10.7282
2.8022	122.91	109.056	13.8535	12.4371
2.82967	122.569	108.874	13.6945	14.2691
2.85714	125.064	108.662	16.4015	16.2013
2.88462	126.365	108.422	17.9433	18.205
2.91209	129.157	108.153	21.0038	20.2468
2.93956	131.615	107.857	23.7575	22.29
2.96703	134.288	107.535	26.7523	24.2961
2.99451	132.345	107.189	25.1564	26.2269
3.02198	133.667	106.818	26.8492	28.0466
3.04945	137.167	106.424	30.7425	29.7232
3.07692	135.753	106.008	29.7444	31.2301
3.1044	138.208	105.572	32.6362	32.5478
3.13187	139.263	105.115	34.1487	33.6636
3.15934	140.36	104.639	35.7209	34.5725
3.18681	138.087	104.145	33.9418	35.276
3.21429	140.015	103.634	36.3813	35.7817
3.24176	139.096	103.106	35.9894	36.1015
3.26923	135.779	102.564	33.2152	36.2507
3.2967	136.552	102.007	34.5446	36.2456
3.32418	136.933	101.438	35.4959	36.1028
3.35165	137.501	100.856	36.6457	35.8376
3.37912	136.624	100.262	36.3614	35.463
3.40659	132.952	99.659	33.2931	34.9897
3.43407	135.521	99.0464	36.4747	34.4253
3.46154	134.573	98.4255	36.1473	33.775
3.48901	133.189	97.7973	35.3914	33.042
3.51648	132.271	97.1629	35.1077	32.2278
3.54396	128.071	96.5231	31.5479	31.3334
3.57143	126.058	95.8791	30.1793	30.36
3.5989	124.694	95.2317	29.4627	29.3092
3.62637	122.106	94.5819	27.5246	28.1843
3.65385	118.816	93.9308	24.8856	26.99
3.68132	118.29	93.2793	25.0107	25.7328
3.70879	115.533	92.6284	22.9046	24.4211
3.73626	113.752	91.979	21.773	23.0651
3.76374	110.583	91.3323	19.2503	21.6761
3.79121	110.191	90.6891	19.5019	20.2666
3.81868	109.192	90.0504	19.1421	18.8495
3.84615	105.726	89.4173	16.3086	17.438
3.87363	104.788	88.7907	15.9969	16.045
3.9011	103.195	88.1715	15.0238	14.6825
3.92857	100.829	87.5609	13.268	13.3616
3.95604	100.872	86.9596	13.9119	12.0921
3.98352	98.281	86.3689	11.9121	10.8824
4.01099	96.9493	85.7895	11.1598	9.73931
4.03846	93.7182	85.2226	8.49561	8.66788
4.06593	93.4643	84.6691	8.79523	7.67169
4.09341	91.7278	84.1299	7.59785	6.75275
4.12088	90.4076	83.6061	6.8015	5.91164
4.14835	88.962	83.0987	5.8633	5.1477
4.17582	87.3361	82.6085	4.72753	4.45922
4.2033	86.711	82.1367	4.57423	3.84355
4.23077	85.209	81.6842	3.52477	3.29742
4.25824	83.751	81.252	2.49904	2.81706
4.28571	82.3337	80.841	1.49263	2.39844
4.31319	81.1403	80.4523	0.687988	2.03746
4.34066	81.4463	80.0869	1.35942	1.73017
4.36813	80.8949	79.7456	1.14926	1.47289
4.3956	81.1386	79.4296	1.709	1.26239
4.42308	80.9725	79.1397	1.8328	1.09607
4.45055	79.8584	78.877	0.981354	0.972001
4.47802	80.195	78.6425	1.55246	0.88905
4.50549	78.263	78.4371	-0.174118	0.846921
4.53297	78.3411	78.2619	0.0792313	0.846146
4.56044	78.6367	78.1177	0.518997	0.888035
4.58791	79.702	77.9929	1.70912	0.974567
4.61538	79.1309	77.8749	1.25598	1.10821
4.64286	78.2639	77.7632	0.500687	1.29166
4.67033	79.0669	77.6576	1.40927	1.52758
4.6978	79.0361	77.5578	1.47834	1.81815
4.72527	79.6701	77.4633	2.20686	2.16473
4.75275	79.7583	77.3738	2.38458	2.56741
4.78022	80.0479	77.2889	2.75899	3.02454
4.80769	81.6423	77.2084	4.43382	3.53244
4.83517	82.0513	77.1319	4.91934	4.08504
4.86264	82.6593	77.059	5.60024	4.67373
4.89011	82.6435	76.9894	5.65404	5.28737
4.91758	82.3101	76.9228	5.38734	5.91241
4.94506	83.019	76.8587	6.16022	6.53327
4.97253	83.5044	76.7969	6.70743	7.13288
5	83.8816	76.7371	7.14458	7.69339
5.02747	84.0468	76.6787	7.36807	8.19698
5.05494	85.9596	76.6216	9.33802	8.62682
5.08242	85.5338	76.5654	8.96846	8.96793
5.10989	86.2127	76.5097	9.70301	9.20807
5.13736	86.0308	76.4541	9.57664	9.33845
5.16483	85.7303	76.3984	9.33192	9.35425
5.19231	85.8091	76.3422	9.46686	9.25495
5.21978	84.4786	76.2851	8.19344	9.04431
5.24725	84.5228	76.2269	8.29592	8.73017
5.27473	85.1361	76.1671	8.96899	8.32398
5.3022	83.5613	76.1053	7.456	7.84008
5.32967	83.4405	76.0414	7.39914	7.29493
5.35714	82.4924	75.9749	6.51752	6.7061
5.38462	81.653	75.9054	5.74766	6.09148
5.41209	81.5863	75.8326	5.75362	5.46836
5.43956	81.2389	75.7563	5.48261	4.85268
5.46703	80.3439	75.6759	4.66795	4.2585
5.49451	79.2122	75.5913	3.62089	3.69759
5.52198	78.5692	75.502	3.06723	3.17923
5.54945	79.5493	75.4077	4.14158	2.71023
5.57692	78.1471	75.308	2.83902	2.29504
5.6044	77.6793	75.2027	2.47662	1.93608
5.63187	75.3381	75.0913	0.246841	1.63409
5.65934	75.4703	74.9735	0.496788	1.38851
5.68681	76.0406	74.849	1.19164	1.19794
5.71429	74.7727	74.7097	0.0629349	1.06047
5.74176	74.8818	74.544	0.337784	0.973979
5.76923	74.3247	74.3528	-0.0281143	0.936369
5.7967	74.5141	74.1371	0.377068	0.945634
5.82418	73.7234	73.8979	-0.174461	0.999861
5.85165	74.0119	73.6362	0.375755	1.09712
5.87912	75.2879	73.353	1.93491	1.23526
5.90659	75.2885	73.0495	2.23901	1.41168
5.93407	74.0499	72.7266	1.32329	1.62302
5.96154	74.7455	72.3853	2.36018	1.86495
5.98901	74.0605	72.0266	2.0339	2.13194
6.01648	74.474	71.6516	2.82234	2.41715
6.04396	74.2822	71.2614	3.02081	2.71247
6.07143	74.2502	70.8568	3.39334	3.00867
6.0989	73.6311	70.439	3.19202	3.2957
6.12637	73.0335	70.009	3.02445	3.5631
6.15385	73.9238	69.5678	4.356	3.80059
6.18132	73.8889	69.1164	4.77253	3.99859
6.20879	72.8411	68.6558	4.1853	4.14889
6.23626	72.07	68.1871	3.88295	4.24515
6.26374	71.6864	67.7112	3.97519	4.28335
6.29121	70.6702	67.2293	3.44091	4.26206
6.31868	70.4471	66.7423	3.70473	4.18258
6.34615	70.7741	66.2513	4.52283	4.04875
6.37363	69.6462	65.7573	3.88894	3.86676
6.4011	69.1815	65.2612	3.92028	3.64464
6.42857	67.8933	64.7642	3.12909	3.39171
6.45604	67.2512	64.2673	2.98396	3.118
6.48352	67.0108	63.7714	3.23944	2.83355
6.51099	65.3597	63.2776	2.0821	2.54791
6.53846	65.0165	62.7869	2.22964	2.2696
6.56593	65.0984	62.3004	2.79805	2.00581
6.59341	63.2473	61.819	1.42825	1.76213
6.62088	62.73	61.3439	1.3862	1.5425
6.64835	62.1682	60.8759	1.29227	1.34928
6.67582	61.0623	60.4162	0.646069	1.18333
6.7033	61.3714	59.9657	1.40572	1.0443
6.73077	62.053	59.5256	2.52743	0.930876
6.75824	59.9152	59.0967	0.818478	0.841014
6.78571	60.3197	58.6802	1.63956	0.772254
6.81319	59.2664	58.277	0.989429	0.721927
6.84066	57.6568	57.8882	-0.231323	0.687349
6.86813	58.1589	57.5148	0.644146	0.665971
6.8956	57.5407	57.1578	0.382885	0.655472
6.92308	57.2565	56.8183	0.438232	0.653824
6.95055	57.0251	56.4972	0.527943	0.659309
6.97802	56.1389	56.1956	-0.0567627	0.670523
7.00549	56.3463	55.9146	0.431709	0.686349
7.03297	56.8764	55.6551	1.22134	0.70593
7.06044	56.0459	55.4181	0.627781	0.72863
7.08791	55.9005	55.2048	0.695709	0.753995
7.11538	55.7664	55.016	0.750343	0.781717
7.14286	55.2444	54.841	0.403393	0.811606
7.17033	54.986	54.6666	0.319355	0.843557
7.1978	55.1591	54.493	0.666134	0.877535
7.22527	54.2033	54.3202	-0.116924	0.913551
7.25275	54.0263	54.1482	-0.121929	0.951655
7.28022	53.7156	53.977	-0.261387	0.991921
7.30769	54.6647	53.8067	0.857944	1.03444
7.33517	54.5012	53.6373	0.86388	1.07932
7.36264	54.4792	53.4689	1.01032	1.12668
7.39011	54.6876	53.3014	1.38621	1.17664
7.41758	54.2442	53.1349	1.10935	1.22931
7.44506	54.4051	52.9694	1.43573	1.28481
7.47253	53.8572	52.805	1.05228	1.34328
7.5	53.7733	52.6416	1.13174	1.4048
7.52747	53.4191	52.4794	0.939705	1.46948
7.55494	53.8646	52.3183	1.54629	1.53739
7.58242	53.7189	52.1584	1.56054	1.60858
7.60989	53.4183	51.9997	1.41862	1.68307
7.63736	53.6225	51.8422	1.78024	1.76085
7.66484	54.0902	51.6861	2.40413	1.84185
7.69231	53.1298	51.5312	1.59869	1.92592
7.71978	54.2648	51.3776	2.88719	2.01287
7.74725	52.741	51.2254	1.51558	2.1024
7.77473	52.9012	51.0746	1.82666	2.19413
7.8022	53.0529	50.9252	2.12773	2.28756
7.82967	53.5457	50.7773	2.76846	2.38206
7.85714	53.3352	50.6308	2.70443	2.47688
7.88462	53.7002	50.4859	3.21431	2.57112
7.91209	52.8499	50.3424	2.50741	2.66376
7.93956	53.7564	50.2006	3.55579	2.75365
7.96703	53.5216	50.0604	3.46115	2.83953
7.99451	53.5864	49.9218	3.66458	2.92005
8.02198	53.0522	49.7849	3.26733	2.99383
8.04945	53.4025	49.6497	3.75286	3.05949
8.07692	52.7448	49.5162	3.22869	3.11569
8.1044	52.4532	49.3844	3.0688	3.16124
8.13187	52.5337	49.2544	3.27924	3.1951
8.15934	51.5736	49.1263	2.44732	3.21648
8.18681	52.6962	49	3.69621	3.22487
8.21429	51.8993	48.8756	3.02365	3.22007
8.24176	50.8679	48.7531	2.11478	3.20218
8.26923	52.0149	48.6325	3.38233	3.17165
8.2967	52.0584	48.5139	3.54449	3.12919
8.32418	50.9941	48.3973	2.59676	3.07578
8.35165	50.2425	48.2828	1.95969	3.01257
8.37912	51.1262	48.1703	2.95592	2.94086
8.40659	50.747	48.0599	2.68708	2.86204
8.43407	51.1932	47.9516	3.24158	2.77748
8.46154	50.0079	47.8455	2.16244	2.68855
8.48901	50.2021	47.7415	2.46056	2.59654
8.51648	49.3259	47.6398	1.68608	2.50263
8.54396	49.3611	47.5403	1.82077	2.40787
8.57143	50.2702	47.4431	2.82713	2.31321
8.5989	49.1453	47.3482	1.79714	2.21942
8.62637	49.5508	47.2556	2.29521	2.12718
8.65385	48.9797	47.1654	1.81429	2.037
8.68132	49.1559	47.0776	2.07825	1.94931
8.70879	50.004	46.9923	3.01176	1.86443
8.73626	48.6287	46.9093	1.71938	1.78259
8.76374	48.6877	46.8289	1.85874	1.70392
8.79121	48.3293	46.751	1.57829	1.62853
8.81868	47.8635	46.6757	1.18787	1.55644
8.84615	48.4866	46.6029	1.88372	1.48764
8.87363	47.8039	46.5327	1.27121	1.42209
8.9011	47.8095	46.4652	1.34434	1.35971
8.92857	48.1693	46.4004	1.7689	1.30043
8.95604	47.7371	46.3382	1.3989	1.24412
8.98352	46.9875	46.2788	0.708683	1.19069
9.01099	47.591	46.2222	1.36879	1.14
9.03846	47.6678	46.1683	1.4995	1.09193
9.06593	47.3842	46.1173	1.26696	1.04636
9.09341	46.6511	46.0691	0.582027	1.00315
9.12088	47.5527	46.0238	1.52884	0.962196
9.14835	47.6348	45.9815	1.65333	0.923368
9.17582	46.4722	45.9421	0.530151	0.886551
9.2033	47.4931	45.9056	1.58753	0.851634
9.23077	46.8532	45.8722	0.980968	0.81851
9.25824	47.198	45.8418	1.35617	0.787078
9.28571	47.0014	45.8145	1.18689	0.757241
9.31319	46.9679	45.7902	1.17763	0.728907
9.34066	47.0743	45.7692	1.3051	0.701989
9.36813	46.7954	45.7512	1.04414	0.676407
9.3956	46.653	45.7365	0.916557	0.652082
9.42308	46.819	45.725	1.09407	0.628942
9.45055	47.5951	45.7167	1.87844	0.60692
9.47802	46.146	45.7117	0.434319	0.585951
9.50549	46.1382	45.71	0.428116	0.565975
9.53297	46.0133	0	0	0.546935
9.56044	47.427	0	0	0.528778
9.58791	47.242	0	0	0.511456
9.61539	46.8358	0	0	0.494921
9.64286	47.4297	0	0	0.479129
9.67033	48.0685	0	0	0.46404
9.6978	46.7274	0	0	0.449615
9.72528	46.7635	0	0	0.435818
9.75275	45.9553	0	0	0.422615
9.78022	45.8788	0	0	0.409975
9.80769	45.3105	0	0	0.397868
9.83517	45.6606	0	0	0.386265
9.86264	46.8055	0	0	0.375141
9.89011	45.8516	0	0	0.364471
9.91758	46.4516	0	0	0.354231
9.94506	47.1703	0	0	0.3444
9.97253	46.709	0	0	0.334957
10	46.9647	0	0	0.325883
10.0275	46.6861	0	0	0.31716
10.0549	46.2551	0	0	0.30877
10.0824	45.1082	0	0	0.300697
10.1099	45.9549	0	0	0.292927
10.1374	46.3979	0	0	0.285445
10.1648	47.7077	0	0	0.278237
10.1923	47.0892	0	0	0.27129
10.2198	46.6748	0	0	0.264593
10.2473	46.5158	0	0	0.258133
10.2747	46.7586	0	0	0.251901
10.3022	46.5638	0	0	0.245886
10.3297	46.1407	0	0	0.240077
10.3571	46.006	0	0	0.234468
10.3846	45.8456	0	0	0.229047
10.4121	46.5133	0	0	0.223808
10.4396	46.9222	0	0	0.218742
10.467	46.5158	0	0	0.213842
10.4945	45.3329	0	0	0.209102
10.522	45.8203	0	0	0.204513
10.5495	45.5772	0	0	0.200071
10.5769	45.1487	0	0	0.195769
10.6044	45.3285	0	0	0.191602
10.6319	45.09	0	0	0.187563
10.6593	44.3282	0	0	0.183648
10.6868	44.5973	0	0	0.179852
10.7143	44.3829	0	0	0.176171
10.7418	43.9113	0	0	0.172599
10.7692	44.4661	0	0	0.169133
10.7967	44.105	0	0	0.165768
10.8242	44.2675	0	0	0.162501
10.8516	43.7266	0	0	0.159328
10.8791	42.335	0	0	0.156246
10.9066	42.5432	0	0	0.15325
10.9341	42.6393	0	0	0.150339
10.9615	42.8951	0	0	0.147508
10.989	42.062	0	0	0.144756
11.0165	43.6767	0	0	0.142078
11.044	42.9897	0	0	0.139473
11.0714	43.953	0	0	0.136938
11.0989	43.4041	0	0	0.134471
11.1264	42.8809	0	0	0.132068
11.1538	43.452	0	0	0.129729
11.1813	42.6095	0	0	0.12745
11.2088	41.6086	0	0	0.12523
11.2363	41.8369	0	0	0.123067
11.2637	41.7385	0	0	0.120959
11.2912	42.2659	0	0	0.118904
11.3187	42.2012	0	0	0.1169
11.3462	41.357	0	0	0.114945
11.3736	42.2354	0	0	0.113039
11.4011	41.9949	0	0	0.111179
11.4286	42.5131	0	0	0.109364
11.456	41.8747	0	0	0.107593
11.4835	41.0591	0	0	0.105864
11.511	42.118	0	0	0.104176
11.5385	41.4253	0	0	0.102527
11.5659	41.61	0	0	0.100917
11.5934	41.6484	0	0	0.0993441
11.6209	41.2483	0	0	0.0978074
11.6484	41.9199	0	0	0.0963056
11.6758	41.1057	0	0	0.0948378
11.7033	41.6911	0	0	0.093403
11.7308	41.5563	0	0	0.0920001
11.7582	41.3862	0	0	0.0906284
11.7857	41.5261	0	0	0.0892868
11.8132	41.3747	0	0	0.0879745
11.8407	41.5576	0	0	0.0866907
11.8681	41.3383	0	0	0.0854345
11.8956	40.8306	0	0	0.0842052
11.9231	40.1568	0	0	0.083002
11.9505	40.8304	0	0	0.0818242
11.978	41.1482	0	0	0.080671
12.0055	42.1202	0	0	0.0795419
12.033	40.438	0	0	0.0784361
12.0604	41.2554	0	0	0.077353
12.0879	40.8977	0	0	0.0762921
12.1154	40.1809	0	0	0.0752526
12.1429	41.2839	0	0	0.0742341
12.1703	41.546	0	0	0.0732359
12.1978	39.9091	0	0	0.0722576
12.2253	40.1527	0	0	0.0712986
12.2527	40.4946	0	0	0.0703585
12.2802	40.3948	0	0	0.0694366
12.3077	41.1114	0	0	0.0685327
12.3352	40.8773	0	0	0.0676462
12.3626	40.292	0	0	0.0667766
12.3901	40.3853	0	0	0.0659236
12.4176	40.4	0	0	0.0650867
12.4451	40.5469	0	0	0.0642656
12.4725	40.7045	0	0	0.0634597
12.5	40.7403	0	0	0.0626689
12.5275	40.5747	0	0	0.0618926
12.5549	41.1445	0	0	0.0611306
12.5824	39.4786	0	0	0.0603825
12.6099	40.2013	0	0	0.0596479
12.6374	41.1136	0	0	0.0589266
12.6648	40.3643	0	0	0.0582182
12.6923	40.438	0	0	0.0575225
12.7198	40.283	0	0	0.056839
12.7473	39.915	0	0	0.0561676
12.7747	40.1696	0	0	0.055508
12.8022	41.6606	0	0	0.0548598
12.8297	41.0531	0	0	0.0542229
12.8571	39.9663	0	0	0.0535969
12.8846	40.5144	0	0	0.0529817
12.9121	40.6516	0	0	0.0523769
12.9396	40.8246	0	0	0.0517824
12.967	41.1229	0	0	0.0511978
12.9945	40.9985	0	0	0.0506231
13.022	41.1227	0	0	0.0500578
13.0495	39.3488	0	0	0.0495022
13.0769	39.6393	0	0	0.0489555
13.1044	40.4449	0	0	0.0484178
13.1319	40.3961	0	0	0.0478889
13.1593	41.2964	0	0	0.0473686
13.1868	39.4385	0	0	0.0468566
13.2143	39.7923	0	0	0.0463529
13.2418	41.171	0	0	0.0458572
13.2692	40.0408	0	0	0.0453694
13.2967	42.6122	0	0	0.0448893
13.3242	39.7811	0	0	0.0444167
13.3516	41.6981	0	0	0.0439516
13.3791	41.4438	0	0	0.0434936
13.4066	41.251	0	0	0.0430428
13.4341	40.317	0	0	0.0425989
13.4615	42.967	0	0	0.0421618
13.489	40.5667	0	0	0.0417313
13.5165	41.5364	0	0	0.0413074
13.544	41.6863	0	0	0.0408899
13.5714	44.6296	0	0	0.0404787
13.5989	40.6478	0	0	0.0400735
13.6264	42.9574	0	0	0.0396745
13.6538	43.222	0	0	0.0392813
13.6813	43.3298	0	0	0.038894
13.7088	44.3459	0	0	0.0385123
13.7363	43.0192	0	0	0.0381362
13.7637	42.7622	0	0	0.0377655
13.7912	45.029	0	0	0.0374002
13.8187	45.0312	0	0	0.0370401
13.8462	43.9794	0	0	0.0366852
13.8736	43.6656	0	0	0.0363354
13.9011	42.4824	0	0	0.0359905
13.9286	42.9856	0	0	0.0356505
13.956	38.9924	0	0	0.0353153
13.9835	37.9776	0	0	0.0349848
14.011	37.6704	0	0	0.0346588
14.0385	38.2652	0	0	0.0343374
14.0659	37.3835	0	0	0.0340204
14.0934	37.5507	0	0	0.0337078
14.1209	38.7837	0	0	0.0333994
14.1484	39.509	0	0	0.0330953
14.1758	39.7542	0	0	0.0327952
14.2033	40.7478	0	0	0.0324993
14.2308	37.8678	0	0	0.0322072
14.2582	40.504	0	0	0.0319191
14.2857	38.7024	0	0	0.0316349
14.3132	40.1028	0	0	0.0313544
14.3407	39.3598	0	0	0.0310776
14.3681	38.7719	0	0	0.0308044
14.3956	38.892	0	0	0.0305348
14.4231	40.7656	0	0	0.0302687
14.4505	37.1486	0	0	0.030006
14.478	39.4634	0	0	0.0297469
14.5055	41.0556	0	0	0.029491
14.533	39.0087	0	0	0.0292384
14.5604	40.7778	0	0	0.028989
14.5879	40.0896	0	0	0.0287427
14.6154	40.2469	0	0	0.0284996
14.6429	38.9901	0	0	0.0282596
14.6703	38.7179	0	0	0.0280225
14.6978	39.5	0	0	0.0277884
14.7253	40.1566	0	0	0.0275573
14.7527	36.0476	0	0	0.027329
14.7802	38.2676	0	0	0.0271035
14.8077	41.7568	0	0	0.0268808
14.8352	39.0638	0	0	0.0266608
14.8626	32.7647	0	0	0.0264435
14.8901	43.2381	0	0	0.0262288

## Sheet: Fig. 7, Supplementary Table 3
UO2 standard
Sample prep.: 4.12.2018
TEM EELS 0.25 eV, 2 nA
experiment date: 16.4.2019
	Spectra measurement number	M5	M4	BR		BR=branching ratio
	1	1575.1	653.4	0.706798
	2	1893.1	813.2	0.699516
	3	2269.5	993.4	0.695547
	4	2715.5	1178.4	0.697373
	5	1676.1	732.8	0.695795
	6	3342.7	1481.9	0.692845
	7	3324.3	1469.7	0.693429
	8	2772.8	1246.9	0.689803
	9	2116.6	926.2	0.695609
	10	3283.7	1452.2	0.693363
Sum of measured spectra	10
UMoO5, U V standard grinded
Sample prep.: 4.3.2019
TEM EELS 0.25 eV, 2 nA
experiment date: 7.5.2019	Spectra measurement number	M5	M4	BR
	1	366.2	172	0.680416
	2	211.9	95.8	0.688658
	3	381.6	172.6	0.68856
	5	279.1	125.9	0.689136
	6	334.5	157.1	0.680431
	7	309.4	150.3	0.673048
	8	321.9	142.8	0.692705
	9	417.7	192.6	0.684417
	11	373.3	167.5	0.690274
	12	400.4	177.9	0.692374
Sum of measured spectra	10
UO3 standard
Sample prep.: 4.2.2019
TEM EELS 0.25 eV, 2 nA
experiment date: 16.4.2019	Spectra measurement number	M5	M4
	3	282.8	145.5	0.660285
	4	136.3	67.6	0.668465
	5	558	288.8	0.658951
	6	266	136.1	0.661527
	7	915.7	454.3	0.668394
	8	132.6	72.3	0.647145
	9	143.8	68.1	0.678622
	10	132.6	66.8	0.664995
	11	370.6	184.1	0.668109
	12	152.5	78.2	0.661032
	13	703.5	391.7	0.642348
	14	636.2	321.9	0.664023
	15	296.3	149.7	0.66435
Sum of measured spectra	13
UMag 24h - nanowires
Sample prep.: 12.11.2018
TEM EELS 0.25 eV, 2 nA
experiment date: 05.7.2019	Spectra measurement number	M5	M4
	4	126.4	51.9	0.708918
	5	138.6	63	0.6875
	6	318.7	132.3	0.706652
	7	126.9	52.8	0.706177
	9	96.6	40.4	0.705109
	10	259.7	115.2	0.692718
	11	314.5	134.8	0.699978
	21	132.1	54.3	0.708691
	22	162.3	69.4	0.700475
	23	124.1	51.2	0.707929
	24	113.6	49.7	0.695652
Sum of measured spectra	11
UMag 24h - magnetite
Sample prep.: 12.11.2018
TEM EELS 0.25 eV, 2 nA
experiment date: 08.7.2019	Spectra measurement number	M5	M4
	3	344.3	164.4	0.676823
	4	327.9	160.8	0.670964
	5	355.4	159.3	0.690499
	6	319.5	162.8	0.662451
	7	508.7	229.8	0.688829
	8	435.5	212	0.672587
	9	497.7	247	0.668323
	10	495.3	227.5	0.685252
	11	366.9	176.1	0.675691
	12	413.8	189.7	0.685667
	13	517	239	0.683862
	14	280.2	133.2	0.677794
	15	585.5	280.9	0.675785
Sum of measured spectra	13
Umag 4h - magnetite
Sample prep: 11.11.2018
TEM EELS 0.25 eV, 2 nA
experiment date: 08.7.2019	Spectra measurement number	M5	M4
	1	310.5	154.7	0.667455
	2	425.8	204.1	0.67598
	3	427.4	211.8	0.668648
	4	249.8	116.9	0.681211
	5	302.9	141.5	0.681593
	6	308.3	152.4	0.669199
	7	248.2	117.4	0.678884
	8	400.8	193.7	0.67418
	9	546.7	264.7	0.673774
	10	450.3	237.4	0.654791
	11	397.8	193.3	0.672983
	13	352.7	179.7	0.662472
	16	268.3	134.8	0.665592
Sum of measured spectra	13

## Sheet: Supplementary Figure 1
	Bicarbonate extracted U into aqueous phase
Time (h)	Batch 1	Batch 3	Batch 4	Batch 5
0.166667	0.8235	0.7879	-	-
0.333333	0.7889	0.7408	0.7409	0.7978
1	0.7259	0.7461	0.7163	0.7328
2	0.6035	0.724	0.6958	0.7026
4	0.6158	0.6692	0.5384	0.6897
8	0.662	0.7032	0.6635	0.6079
12	0.5568	0.6434	0.629	0.5841
16	-	-	0.3641	0.3346
24	0.3266	0.2254	0.2814	-
	Remaining U in aqueous phase
Time (h)	Batch 1	Batch 3	Batch 4	Batch 5
0.166667	0.0236	0.0107	-	-
0.333333	0.0144	0.0086	-	-
1	0.0113	0.0067	0.004	0.0114
2	0.0082	0.0054	0.0032	0.0118
4	0.0065	0.0045	0.0034	0.0071
8	0.0052	0.0038	0.0032	0.0053
12	0.0041	0.0032	0.0062	0.0063
16	0.0035	0.0026	0.0036	-
24	0.0021	0.0088	0.0049	0.0057

## Sheet: Supplementary Figure 2a
UO2		4-hour		8-hour		12-hour		24-hour
k(Å-1)	K2X(k) ULIII (Arb U)	k(Å-1)	K2X(k) ULIII (Arb U)	k(Å-1)	K2X(k) ULIII (Arb U)	k(Å-1)	K2X(k) ULIII (Arb U)	k(Å-1)	K2X(k) ULIII (Arb U)
0	0	0	0	0	0	0	0	0	0
0.05	-0.00248	0.05	-0.00252953	0.05	-0.00175778	0.05	-0.000441877	0.05	-0.00157259
0.1	-0.00952	0.1	-0.00976662	0.1	-0.00680048	0.1	-0.00213378	0.1	-0.00677151
0.15	-0.0205	0.15	-0.021184	0.15	-0.0147822	0.15	-0.00562512	0.15	-0.0163185
0.2	-0.0348	0.2	-0.0362546	0.2	-0.0253569	0.2	-0.0114653	0.2	-0.0309352
0.25	-0.0519	0.25	-0.054451	0.25	-0.0381787	0.25	-0.0202037	0.25	-0.0513435
0.3	-0.0711	0.3	-0.075246	0.3	-0.0529016	0.3	-0.0306301	0.3	-0.0756898
0.35	-0.0918	0.35	-0.0981125	0.35	-0.0691797	0.35	-0.0389437	0.35	-0.0989176
0.4	-0.11245	0.4	-0.122466	0.4	-0.0865607	0.4	-0.0472623	0.4	-0.12376
0.45	-0.132423	0.45	-0.146194	0.45	-0.103575	0.45	-0.0541948	0.45	-0.148208
0.5	-0.149091	0.5	-0.16919	0.5	-0.120148	0.5	-0.059765	0.5	-0.172197
0.55	-0.162958	0.55	-0.190021	0.55	-0.135198	0.55	-0.0628131	0.55	-0.194083
0.6	-0.17284	0.6	-0.20773	0.6	-0.147783	0.6	-0.062802	0.6	-0.213218
0.65	-0.176363	0.65	-0.22162	0.65	-0.15739	0.65	-0.0591476	0.65	-0.228209
0.7	-0.174819	0.7	-0.230512	0.7	-0.163172	0.7	-0.0517431	0.7	-0.238442
0.75	-0.166878	0.75	-0.234109	0.75	-0.164944	0.75	-0.0401822	0.75	-0.243497
0.8	-0.152143	0.8	-0.232285	0.8	-0.161869	0.8	-0.0241449	0.8	-0.242324
0.85	-0.131868	0.85	-0.224942	0.85	-0.154326	0.85	-0.00398741	0.85	-0.234939
0.9	-0.103575	0.9	-0.211586	0.9	-0.142063	0.9	0.019226	0.9	-0.22157
0.95	-0.0701	0.95	-0.19203	0.95	-0.124834	0.95	0.0449565	0.95	-0.201065
1	-0.0282	1	-0.169217	1	-0.1063	1	0.0719176	1	-0.178291
1.05	0.0129	1.05	-0.141347	1.05	-0.0836034	1.05	0.0998463	1.05	-0.149031
1.1	0.0545	1.1	-0.106699	1.1	-0.057033	1.1	0.128112	1.1	-0.111338
1.15	0.113839	1.15	-0.077049	1.15	-0.0346575	1.15	0.152495	1.15	-0.0802012
1.2	0.161174	1.2	-0.0363753	1.2	-0.00688567	1.2	0.175554	1.2	-0.0364843
1.25	0.201794	1.25	-0.00491088	1.25	0.0142044	1.25	0.194608	1.25	-0.00260866
1.3	0.250171	1.3	0.0332396	1.3	0.0363869	1.3	0.2097	1.3	0.038419
1.35	0.285071	1.35	0.0708277	1.35	0.0596926	1.35	0.220797	1.35	0.077231
1.4	0.311405	1.4	0.101869	1.4	0.0750285	1.4	0.229871	1.4	0.109756
1.45	0.330998	1.45	0.144199	1.45	0.0906112	1.45	0.236628	1.45	0.152349
1.5	0.342748	1.5	0.183019	1.5	0.107224	1.5	0.23652	1.5	0.191145
1.55	0.338677	1.55	0.218327	1.55	0.12155	1.55	0.232403	1.55	0.224387
1.6	0.323797	1.6	0.248328	1.6	0.135332	1.6	0.223959	1.6	0.252534
1.65	0.306028	1.65	0.273674	1.65	0.146436	1.65	0.211697	1.65	0.275486
1.7	0.277954	1.7	0.293266	1.7	0.156127	1.7	0.196153	1.7	0.29302
1.75	0.238569	1.75	0.306719	1.75	0.161455	1.75	0.168911	1.75	0.302568
1.8	0.193303	1.8	0.312024	1.8	0.163232	1.8	0.136605	1.8	0.30439
1.85	0.149103	1.85	0.309837	1.85	0.16475	1.85	0.11303	1.85	0.305803
1.9	0.0946	1.9	0.30026	1.9	0.161682	1.9	0.0816639	1.9	0.29811
1.95	0.0503	1.95	0.282425	1.95	0.15729	1.95	0.048446	1.95	0.285221
2	-0.0114	2	0.256517	2	0.150887	2	0.0154481	2	0.266816
2.05	-0.0679	2.05	0.218825	2.05	0.143614	2.05	-0.0174669	2.05	0.243147
2.1	-0.124425	2.1	0.183246	2.1	0.135549	2.1	-0.0508099	2.1	0.21547
2.15	-0.184782	2.15	0.141972	2.15	0.122008	2.15	-0.0897454	2.15	0.172236
2.2	-0.240108	2.2	0.0843326	2.2	0.106993	2.2	-0.132245	2.2	0.115215
2.25	-0.307824	2.25	0.033566	2.25	0.0858312	2.25	-0.162284	2.25	0.0744573
2.3	-0.365194	2.3	-0.019274	2.3	0.0563525	2.3	-0.198402	2.3	0.0170918
2.35	-0.423194	2.35	-0.0753932	2.35	0.0319392	2.35	-0.23552	2.35	-0.0455268
2.4	-0.469596	2.4	-0.128234	2.4	0.0011696	2.4	-0.269578	2.4	-0.105901
2.45	-0.50433	2.45	-0.18017	2.45	-0.028724	2.45	-0.301757	2.45	-0.166529
2.5	-0.524947	2.5	-0.228154	2.5	-0.0601968	2.5	-0.33234	2.5	-0.226319
2.55	-0.528345	2.55	-0.268803	2.55	-0.0943284	2.55	-0.355658	2.55	-0.279267
2.6	-0.51696	2.6	-0.303341	2.6	-0.125631	2.6	-0.373268	2.6	-0.324255
2.65	-0.483182	2.65	-0.330298	2.65	-0.154505	2.65	-0.381807	2.65	-0.363093
2.7	-0.437324	2.7	-0.345141	2.7	-0.178108	2.7	-0.381744	2.7	-0.387401
2.75	-0.362275	2.75	-0.349805	2.75	-0.196856	2.75	-0.368319	2.75	-0.397875
2.8	-0.287222	2.8	-0.339558	2.8	-0.204307	2.8	-0.342652	2.8	-0.394088
2.85	-0.207077	2.85	-0.316881	2.85	-0.205743	2.85	-0.306905	2.85	-0.376226
2.9	-0.0913	2.9	-0.281732	2.9	-0.194644	2.9	-0.255317	2.9	-0.341886
2.95	0.0185	2.95	-0.238357	2.95	-0.174425	2.95	-0.194238	2.95	-0.296004
3	0.13708	3	-0.178466	3	-0.143448	3	-0.128885	3	-0.236078
3.05	0.252325	3.05	-0.114719	3.05	-0.108043	3.05	-0.0521407	3.05	-0.168487
3.1	0.367164	3.1	-0.0518402	3.1	-0.0628275	3.1	0.0229002	3.1	-0.0921573
3.15	0.461641	3.15	0.0152368	3.15	-0.0167901	3.15	0.0986766	3.15	-0.018783
3.2	0.536406	3.2	0.074221	3.2	0.0320738	3.2	0.174409	3.2	0.058337
3.25	0.591533	3.25	0.129928	3.25	0.080245	3.25	0.237664	3.25	0.129399
3.3	0.608825	3.3	0.183044	3.3	0.117792	3.3	0.284018	3.3	0.193545
3.35	0.608323	3.35	0.224002	3.35	0.156379	3.35	0.323405	3.35	0.246366
3.4	0.589275	3.4	0.255494	3.4	0.184605	3.4	0.352306	3.4	0.282534
3.45	0.537892	3.45	0.269659	3.45	0.204039	3.45	0.365383	3.45	0.305476
3.5	0.482316	3.5	0.266624	3.5	0.205794	3.5	0.360854	3.5	0.310377
3.55	0.412326	3.55	0.256126	3.55	0.197248	3.55	0.348625	3.55	0.300327
3.6	0.337396	3.6	0.23723	3.6	0.18062	3.6	0.322798	3.6	0.277571
3.65	0.291101	3.65	0.207715	3.65	0.158411	3.65	0.288504	3.65	0.250757
3.7	0.232815	3.7	0.173302	3.7	0.121272	3.7	0.250407	3.7	0.219369
3.75	0.164598	3.75	0.137801	3.75	0.0873543	3.75	0.20248	3.75	0.179198
3.8	0.102387	3.8	0.0988052	3.8	0.0539785	3.8	0.158519	3.8	0.143564
3.85	0.0316	3.85	0.046372	3.85	0.0124583	3.85	0.101103	3.85	0.0932834
3.9	-0.00191	3.9	-0.00357366	3.9	-0.0381613	3.9	0.0476075	3.9	0.0492318
3.95	-0.0395	3.95	-0.0510907	3.95	-0.0859276	3.95	0.000423548	3.95	0.0127344
4	-0.0939	4	-0.101726	4	-0.129957	4	-0.0592255	4	-0.0304682
4.05	-0.124664	4.05	-0.145972	4.05	-0.178523	4.05	-0.111957	4.05	-0.0644896
4.1	-0.205226	4.1	-0.181146	4.1	-0.21417	4.1	-0.146988	4.1	-0.098623
4.15	-0.288799	4.15	-0.205158	4.15	-0.238692	4.15	-0.180799	4.15	-0.136614
4.2	-0.372134	4.2	-0.225362	4.2	-0.261432	4.2	-0.209982	4.2	-0.165097
4.25	-0.472824	4.25	-0.234583	4.25	-0.271951	4.25	-0.232902	4.25	-0.200557
4.3	-0.56009	4.3	-0.23291	4.3	-0.275312	4.3	-0.249037	4.3	-0.229398
4.35	-0.587805	4.35	-0.227051	4.35	-0.264722	4.35	-0.254808	4.35	-0.256846
4.4	-0.61865	4.4	-0.209786	4.4	-0.251603	4.4	-0.256142	4.4	-0.275089
4.45	-0.620279	4.45	-0.192154	4.45	-0.226682	4.45	-0.248224	4.45	-0.284369
4.5	-0.600505	4.5	-0.166706	4.5	-0.201063	4.5	-0.236322	4.5	-0.278677
4.55	-0.540516	4.55	-0.134057	4.55	-0.172092	4.55	-0.212743	4.55	-0.272359
4.6	-0.446913	4.6	-0.103012	4.6	-0.130482	4.6	-0.171135	4.6	-0.244911
4.65	-0.384027	4.65	-0.0735921	4.65	-0.0969116	4.65	-0.136978	4.65	-0.209362
4.7	-0.258665	4.7	-0.0350418	4.7	-0.0585164	4.7	-0.106393	4.7	-0.168696
4.75	-0.143111	4.75	-0.00338458	4.75	-0.0288951	4.75	-0.0565198	4.75	-0.11513
4.8	-0.0648	4.8	0.0334011	4.8	0.00951578	4.8	-0.0144962	4.8	-0.0573607
4.85	0.0569	4.85	0.0647749	4.85	0.0397642	4.85	0.0240237	4.85	-0.00501368
4.9	0.168635	4.9	0.10496	4.9	0.0801745	4.9	0.0772196	4.9	0.0555603
4.95	0.281016	4.95	0.152466	4.95	0.1261	4.95	0.130863	4.95	0.123231
5	0.343222	5	0.204903	5	0.171321	5	0.190653	5	0.178352
5.05	0.436279	5.05	0.242134	5.05	0.222166	5.05	0.232033	5.05	0.242739
5.1	0.459801	5.1	0.277325	5.1	0.261864	5.1	0.27869	5.1	0.295928
5.15	0.476813	5.15	0.310667	5.15	0.294343	5.15	0.314648	5.15	0.333302
5.2	0.497654	5.2	0.340923	5.2	0.328991	5.2	0.341074	5.2	0.364897
5.25	0.502566	5.25	0.345549	5.25	0.354656	5.25	0.349192	5.25	0.378343
5.3	0.458302	5.3	0.357867	5.3	0.362592	5.3	0.357932	5.3	0.381907
5.35	0.41815	5.35	0.361796	5.35	0.380926	5.35	0.364886	5.35	0.378472
5.4	0.379007	5.4	0.349844	5.4	0.382846	5.4	0.359146	5.4	0.374073
5.45	0.287006	5.45	0.3071	5.45	0.360601	5.45	0.329541	5.45	0.340431
5.5	0.219653	5.5	0.257999	5.5	0.325824	5.5	0.288283	5.5	0.292586
5.55	0.133536	5.55	0.186325	5.55	0.286125	5.55	0.226732	5.55	0.24924
5.6	0.0807	5.6	0.0907882	5.6	0.201191	5.6	0.14163	5.6	0.169581
5.65	0.0106	5.65	0.0109472	5.65	0.108391	5.65	0.050956	5.65	0.085463
5.7	-0.0483	5.7	-0.0628271	5.7	0.0379546	5.7	-0.0140865	5.7	0.0159212
5.75	-0.0733	5.75	-0.115885	5.75	-0.0320795	5.75	-0.066593	5.75	-0.0398624
5.8	-0.120255	5.8	-0.146438	5.8	-0.0671817	5.8	-0.103982	5.8	-0.059289
5.85	-0.116535	5.85	-0.205769	5.85	-0.10793	5.85	-0.14753	5.85	-0.107315
5.9	-0.141962	5.9	-0.253088	5.9	-0.172339	5.9	-0.197012	5.9	-0.174633
5.95	-0.175499	5.95	-0.276142	5.95	-0.205736	5.95	-0.229908	5.95	-0.201715
6	-0.170433	6	-0.29424	6	-0.234478	6	-0.257824	6	-0.227108
6.05	-0.193957	6.05	-0.298466	6.05	-0.250694	6.05	-0.266257	6.05	-0.239257
6.1	-0.235689	6.1	-0.278161	6.1	-0.250936	6.1	-0.257487	6.1	-0.239876
6.15	-0.267833	6.15	-0.276008	6.15	-0.234222	6.15	-0.27872	6.15	-0.246196
6.2	-0.311736	6.2	-0.28285	6.2	-0.244935	6.2	-0.28986	6.2	-0.26867
6.25	-0.31515	6.25	-0.266081	6.25	-0.245098	6.25	-0.278585	6.25	-0.28585
6.3	-0.294204	6.3	-0.245132	6.3	-0.239502	6.3	-0.261979	6.3	-0.279655
6.35	-0.292983	6.35	-0.209344	6.35	-0.220148	6.35	-0.231566	6.35	-0.275478
6.4	-0.215516	6.4	-0.168834	6.4	-0.175245	6.4	-0.21189	6.4	-0.222958
6.45	-0.140163	6.45	-0.127931	6.45	-0.151332	6.45	-0.172971	6.45	-0.188213
6.5	-0.0346	6.5	-0.0990722	6.5	-0.107456	6.5	-0.132553	6.5	-0.150378
6.55	0.033	6.55	-0.0604463	6.55	-0.0847464	6.55	-0.0802443	6.55	-0.0995555
6.6	0.15012	6.6	-0.0375041	6.6	-0.0639397	6.6	-0.0449434	6.6	-0.0497056
6.65	0.171993	6.65	-0.0105984	6.65	-0.037633	6.65	-0.0184213	6.65	0.00242224
6.7	0.225146	6.7	0.0145254	6.7	-0.0171549	6.7	0.0123193	6.7	0.0326624
6.75	0.232313	6.75	0.0373767	6.75	0.0031691	6.75	0.0521535	6.75	0.0676494
6.8	0.248346	6.8	0.0593224	6.8	0.020585	6.8	0.0548064	6.8	0.0783153
6.85	0.25418	6.85	0.0770956	6.85	0.0388626	6.85	0.0607792	6.85	0.0956976
6.9	0.187355	6.9	0.092812	6.9	0.0597432	6.9	0.0819944	6.9	0.115307
6.95	0.168698	6.95	0.107442	6.95	0.0757579	6.95	0.0877683	6.95	0.11939
7	0.148103	7	0.112016	7	0.082917	7	0.0787768	7	0.114277
7.05	0.117477	7.05	0.110801	7.05	0.0945666	7.05	0.0974054	7.05	0.113711
7.1	-0.0241	7.1	0.0870699	7.1	0.070363	7.1	0.0641381	7.1	0.0683025
7.15	-0.0675	7.15	0.0730208	7.15	0.0482851	7.15	0.0492408	7.15	0.0579263
7.2	-0.104018	7.2	0.072156	7.2	0.0469751	7.2	0.0131164	7.2	0.0157889
7.25	-0.128365	7.25	0.0540586	7.25	0.0243079	7.25	0.000971529	7.25	-0.0192498
7.3	-0.163624	7.3	0.0369835	7.3	0.00799183	7.3	-0.0158609	7.3	-0.0382827
7.35	-0.152092	7.35	0.027716	7.35	0.000386082	7.35	-0.0239783	7.35	-0.0494938
7.4	-0.0977	7.4	0.0391974	7.4	0.000616927	7.4	-0.0240502	7.4	-0.0369928
7.45	-0.05	7.45	0.0461263	7.45	0.0118413	7.45	-0.0122198	7.45	-0.0184656
7.5	-0.0241	7.5	0.0498754	7.5	0.0221722	7.5	0.0102966	7.5	0.015399
7.55	0.0612	7.55	0.0547965	7.55	0.0238016	7.55	0.0304123	7.55	0.0302144
7.6	0.115525	7.6	0.0351299	7.6	0.0358416	7.6	0.0496232	7.6	0.0471026
7.65	0.0848	7.65	0.0605421	7.65	0.027312	7.65	0.0689459	7.65	0.0511335
7.7	0.0644	7.7	0.0622416	7.7	0.0175713	7.7	0.0627381	7.7	0.0562286
7.75	-0.0302	7.75	0.0679858	7.75	0.00335198	7.75	0.0583106	7.75	0.0530889
7.8	-0.0234	7.8	0.0362046	7.8	0.00578142	7.8	0.0548756	7.8	0.0485742
7.85	-0.106473	7.85	0.00813545	7.85	0.0130088	7.85	0.0493565	7.85	0.0063925
7.9	-0.173184	7.9	0.00535312	7.9	-0.00720103	7.9	-0.00179966	7.9	-0.0196621
7.95	-0.198988	7.95	0.00333874	7.95	-0.00534803	7.95	0.00607389	7.95	-0.0453348
8	-0.202334	8	-0.00155441	8	-0.0054902	8	-0.0177496	8	-0.047626
8.05	-0.19378	8.05	-0.00482865	8.05	-0.0117889	8.05	-0.0210489	8.05	-0.0532211
8.1	-0.12597	8.1	-0.00780183	8.1	-0.00971304	8.1	-0.0328638	8.1	-0.0652765
8.15	-0.0599	8.15	6.92722e-05	8.15	-0.0117189	8.15	-0.0227387	8.15	-0.0521174
8.2	-0.025	8.2	0.0265294	8.2	0.00931606	8.2	-0.000105918	8.2	-0.0274069
8.25	0.0444	8.25	0.0128378	8.25	0.00940449	8.25	0.0292633	8.25	-0.00542699
8.3	0.157187	8.3	0.0306682	8.3	0.0159847	8.3	0.0208572	8.3	0.0223079
8.35	0.252425	8.35	0.0179431	8.35	0.0246091	8.35	0.0361875	8.35	0.067767
8.4	0.327702	8.4	0.0216771	8.4	0.0163523	8.4	0.0603502	8.4	0.0804052
8.45	0.283243	8.45	0.108751	8.45	0.0691309	8.45	0.121742	8.45	0.170177
8.5	0.291971	8.5	0.0658449	8.5	0.122612	8.5	0.134269	8.5	0.198536
8.55	0.237427	8.55	0.0154761	8.55	0.0420863	8.55	0.0698744	8.55	0.13376
8.6	0.166003	8.6	0.0103181	8.6	0.0178367	8.6	0.061222	8.6	0.103866
8.65	0.119421	8.65	0.00415591	8.65	0.00878445	8.65	0.0423465	8.65	0.0697646
8.7	0.0169	8.7	0.0512476	8.7	0.0506204	8.7	0.0858389	8.7	0.097827
8.75	-0.0304	8.75	0.0557253	8.75	0.120014	8.75	0.0610019	8.75	0.0952536
8.8	-0.101632	8.8	-0.00807233	8.8	-0.00184705	8.8	0.0220783	8.8	-0.00491948
8.85	-0.0912	8.85	-0.0124825	8.85	-0.00249342	8.85	-0.012788	8.85	-0.0268302
8.9	-0.156155	8.9	-0.0211326	8.9	0.0174413	8.9	-0.0319859	8.9	-0.0398543
8.95	-0.162152	8.95	-0.00471707	8.95	0.00572568	8.95	-0.0341456	8.95	-0.0339621
9	-0.184249	9	-0.000976839	9	0.0367374	9	-0.00828139	9	-0.0291834
9.05	-0.0798	9.05	-0.0348658	9.05	0.0316955	9.05	-0.0155564	9.05	-0.0474777
9.1	-0.0709	9.1	-0.0139681	9.1	0.0140691	9.1	-0.00539117	9.1	-0.0512097
9.15	0.0022	9.15	-0.00909098	9.15	0.0165507	9.15	-0.0147311	9.15	-0.0528486
9.2	-0.00421	9.2	-0.00263269	9.2	0.0223681	9.2	-0.0122366	9.2	-0.0172693
9.25	0.112786	9.25	-0.0485384	9.25	-0.00914646	9.25	-0.0362447	9.25	-0.0191015
9.3	0.0861	9.3	-0.0513254	9.3	-0.0374487	9.3	-0.0357689	9.3	-0.0205473
9.35	0.0369	9.35	-0.0747629	9.35	-0.0550194	9.35	-0.0418539	9.35	-0.0348523
9.4	0.0376	9.4	-0.0658008	9.4	-0.0380322	9.4	-0.0146854	9.4	-0.0215181
9.45	-0.0259	9.45	-0.0909313	9.45	-0.0586617	9.45	-0.0184417	9.45	-0.0204262
9.5	-0.0566	9.5	-0.0958113	9.5	-0.0953205	9.5	-0.0650681	9.5	-0.0398605
9.55	-0.0884	9.55	-0.0509229	9.55	-0.0262155	9.55	-0.0317867	9.55	-0.0294476
9.6	-0.0805	9.6	-0.0674441	9.6	-0.0543965	9.6	-0.0593602	9.6	-0.0632261
9.65	-0.178741	9.65	-0.0692959	9.65	-0.0578267	9.65	-0.0791473	9.65	-0.0699051
9.7	-0.195002	9.7	-0.0872408	9.7	-0.0328443	9.7	-0.084102	9.7	-0.0759937
9.75	-0.263957	9.75	-0.0618731	9.75	-0.041026	9.75	-0.0595824	9.75	-0.0768822
9.8	-0.245226	9.8	-0.0396033	9.8	-0.0169636	9.8	-0.0197191	9.8	-0.0828998
9.85	-0.188464	9.85	-0.00754738	9.85	0.0243876	9.85	-0.0245153	9.85	-0.055272
9.9	-0.0749	9.9	-0.0122976	9.9	0.00422381	9.9	-0.00360393	9.9	-0.0784733
9.95	0.0951	9.95	-0.0160795	9.95	0.0158888	9.95	-0.0289126	9.95	-0.0517569
10	0.193537	10	-0.0248493	10	0.0230807	10	-0.018323	10	-0.01812
10.05	0.258148	10.05	-0.0126517	10.05	0.0544116	10.05	0.00741235	10.05	0.0208366
10.1	0.276478	10.1	-0.0268347	10.1	0.0317481	10.1	0.0269254	10.1	0.0531548
10.15	0.19381	10.15	-0.0230695	10.15	0.00059823	10.15	0.00935948	10.15	0.0662983
10.2	0.160403	10.2	-0.0518741	10.2	-0.0497046	10.2	-0.0412766	10.2	0.0400687
10.25	0.0967	10.25	-0.0507011	10.25	-0.0909157	10.25	-0.0575077	10.25	0.00770651
10.3	0.0501	10.3	-0.0374113	10.3	-0.0961472	10.3	-0.0683166	10.3	-0.00842044
10.35	0.0278	10.35	-0.0275687	10.35	-0.086213	10.35	-0.0368134	10.35	0.0112973
10.4	0.0117	10.4	0.0127489	10.4	-0.057276	10.4	-0.0245567	10.4	0.00374174
10.45	-0.0175	10.45	0.0127049	10.45	-0.0537488	10.45	-0.0438873	10.45	-0.0173963
10.5	-0.0732	10.5	0.111003	10.5	2.18922e-05	10.5	-0.0169709	10.5	0.0145998
10.55	-0.0224	10.55	0.08607	10.55	0.0366519	10.55	0.025002	10.55	-0.0132689
10.6	-0.0587	10.6	0.101044	10.6	0.06742	10.6	0.0616895	10.6	0.0246648
10.65	-0.0554	10.65	0.0774189	10.65	0.0196128	10.65	0.0321091	10.65	0.0166125
10.7	-0.0331	10.7	0.0751752	10.7	0.0322862	10.7	0.0409239	10.7	0.0181497
10.75	0.0141	10.75	0.0635187	10.75	0.032996	10.75	0.0479235	10.75	0.0377482
10.8	0.0521	10.8	0.0713756	10.8	0.019138	10.8	0.0487795	10.8	0.0170724
10.85	0.10159	10.85	0.0635914	10.85	-0.000836313	10.85	0.0419264	10.85	0.0395316
10.9	0.126444	10.9	0.0882183	10.9	0.0366931	10.9	0.0327378	10.9	0.0685997
10.95	0.25573	10.95	0.0956291	10.95	0.0557147	10.95	0.0867539	10.95	0.106209
11	0.151226	11	0.0758291	11	0.014934	11	0.045447	11	0.0835202
11.05	0.0983	11.05	0.0768292	11.05	0.0903156	11.05	0.0568281	11.05	0.166611
11.1	-0.027	11.1	0.046158	11.1	0.000654433	11.1	0.00781783	11.1	0.0718062
11.15	-0.0507	11.15	0.0151067	11.15	-0.0391454	11.15	-0.0745786	11.15	0.0182689
11.2	-0.0844	11.2	-0.0669696	11.2	-0.0824808	11.2	-0.0431977	11.2	-0.00609326
11.25	-0.255527	11.25	-0.0368183	11.25	-0.0775026	11.25	-0.0632873	11.25	-0.0181006
11.3	-0.208638	11.3	0.00408887	11.3	-0.0881432	11.3	-0.071829	11.3	-0.0439701
11.35	-0.239806	11.35	-0.0283943	11.35	-0.106348	11.35	-0.0763517	11.35	-0.0636068
11.4	-0.259516	11.4	0.0018288	11.4	-0.075905	11.4	-0.0511822	11.4	-0.11633
11.45	-0.140838	11.45	-0.00396874	11.45	-0.0266666	11.45	-0.0224624	11.45	-0.08483
11.5	-0.114524	11.5	0.044842	11.5	-0.00750031	11.5	-0.0106068	11.5	-0.0765948
11.55	-0.0764	11.55	0.0625736	11.55	0.0133067	11.55	0.0492596	11.55	-0.0545431
11.6	-0.01	11.6	0.0416749	11.6	0.0646379	11.6	0.0770202	11.6	0.000420525
11.65	0.10143	11.65	0.0617762	11.65	0.0869211	11.65	0.0600878	11.65	0.0167486
11.7	0.151327	11.7	0.0588898	11.7	0.107442	11.7	0.101231	11.7	0.0411539
11.75	0.280145	11.75	0.082781	11.75	0.120112	11.75	0.159315	11.75	0.0673443
11.8	0.188749	11.8	0.0869485	11.8	0.167961	11.8	0.159887	11.8	0.0994429
11.85	0.23212	11.85	0.0346844	11.85	0.156585	11.85	0.138209	11.85	0.127208
11.9	0.149548	11.9	-0.00226745	11.9	0.0810782	11.9	0.069149	11.9	0.0834192
11.95	0.0884	11.95	-0.0197744	11.95	0.0216111	11.95	0.0552474	11.95	0.0607142
12	-0.0192	12	-0.0433907	12	-0.0336148	12	0.0139186	12	0.0150718
12.05	-0.048	12.05	-0.105543	12.05	0.000514015	12.05	0.0236416	12.05	-0.00514933

## Sheet: Supplementary Figure 2b
UO2		4-hour		8-hour		12-hour		24-hour
R-φ(Å)	K2X(k) ULIII	R-φ(Å)	K2X(k) ULIII	R-φ(Å)	K2X(k) ULIII	R-φ(Å)	K2X(k) ULIII	R-φ(Å)	K2X(k) ULIII
0	0.0750465	0	0.0350105	0	0.0154628	0	0.0475652	0	0.0416011
0.0306796	0.0750989	0.0306796	0.0341886	0.0306796	0.0151184	0.0306796	0.0492127	0.0306796	0.0399476
0.0613592	0.0751219	0.0613592	0.0317981	0.0613592	0.014101	0.0613592	0.0533003	0.0613592	0.0352563
0.0920388	0.074799	0.0920388	0.0280794	0.0920388	0.0124612	0.0920388	0.0580004	0.0920388	0.0284255
0.122718	0.0738397	0.122718	0.0235032	0.122718	0.010295	0.122718	0.0616309	0.122718	0.0214372
0.153398	0.0722096	0.153398	0.0189517	0.153398	0.00778182	0.153398	0.0631483	0.153398	0.01831
0.184078	0.0702897	0.184078	0.0160492	0.184078	0.00534078	0.184078	0.0622468	0.184078	0.022097
0.214757	0.0688761	0.214757	0.0166783	0.214757	0.00419435	0.214757	0.0593916	0.214757	0.0294123
0.245437	0.0689185	0.245437	0.0206358	0.245437	0.00565695	0.245437	0.0558575	0.245437	0.0363819
0.276117	0.0709975	0.276117	0.0260321	0.276117	0.00844584	0.276117	0.0535992	0.276117	0.0410689
0.306796	0.0748663	0.306796	0.0314115	0.306796	0.0114056	0.306796	0.0545089	0.306796	0.0425567
0.337476	0.0794744	0.337476	0.0359304	0.337476	0.0140792	0.337476	0.0591037	0.337476	0.0405948
0.368155	0.0834143	0.368155	0.0390756	0.368155	0.0162074	0.368155	0.0661229	0.368155	0.0356241
0.398835	0.0854074	0.398835	0.040538	0.398835	0.0175974	0.398835	0.0735475	0.398835	0.0291232
0.429515	0.0846554	0.429515	0.0401825	0.429515	0.0180946	0.429515	0.0795883	0.429515	0.0245066
0.460194	0.0811205	0.460194	0.0380674	0.460194	0.0175756	0.460194	0.0830501	0.460194	0.026502
0.490874	0.0758474	0.490874	0.0345099	0.490874	0.0159456	0.490874	0.083415	0.490874	0.0349018
0.521553	0.0713042	0.521553	0.0302415	0.521553	0.0131375	0.521553	0.0808924	0.521553	0.0454544
0.552233	0.0711323	0.552233	0.0266933	0.552233	0.00911904	0.552233	0.0764905	0.552233	0.0550994
0.582913	0.0780663	0.582913	0.0260504	0.582913	0.0039946	0.582913	0.0720417	0.582913	0.0620962
0.613592	0.0914854	0.613592	0.029824	0.613592	0.0034287	0.613592	0.0698897	0.613592	0.0654688
0.644272	0.108237	0.644272	0.0372691	0.644272	0.0110131	0.644272	0.0718266	0.644272	0.0648346
0.674952	0.124832	0.674952	0.0466772	0.674952	0.0200813	0.674952	0.0778024	0.674952	0.0603802
0.705631	0.13833	0.705631	0.0567217	0.705631	0.03034	0.705631	0.0859847	0.705631	0.0528844
0.736311	0.14643	0.736311	0.0665499	0.736311	0.041639	0.736311	0.0939979	0.736311	0.0437994
0.76699	0.147432	0.76699	0.0756316	0.76699	0.0537863	0.76699	0.0998571	0.76699	0.035449
0.79767	0.140246	0.79767	0.0836797	0.79767	0.0665289	0.79767	0.1023	0.79767	0.0310137
0.82835	0.124413	0.82835	0.0906273	0.82835	0.0795511	0.82835	0.100898	0.82835	0.0325361
0.859029	0.100149	0.859029	0.0966176	0.859029	0.0924826	0.859029	0.0961675	0.859029	0.0384766
0.889709	0.0684916	0.889709	0.101984	0.889709	0.104917	0.889709	0.0897511	0.889709	0.0464338
0.920388	0.0328122	0.920388	0.107196	0.920388	0.116439	0.920388	0.0845144	0.920388	0.0557391
0.951068	0.0265648	0.951068	0.112765	0.951068	0.126664	0.951068	0.0839287	0.951068	0.0671158
0.981748	0.0682948	0.981748	0.119114	0.981748	0.135284	0.981748	0.0900581	0.981748	0.0815414
1.01243	0.11554	1.01243	0.126457	1.01243	0.142116	1.01243	0.10188	1.01243	0.0992757
1.04311	0.162355	1.04311	0.134723	1.04311	0.147157	1.04311	0.116347	1.04311	0.119515
1.07379	0.206277	1.07379	0.143569	1.07379	0.150632	1.07379	0.130347	1.07379	0.140609
1.10447	0.245454	1.10447	0.152451	1.10447	0.153023	1.10447	0.141601	1.10447	0.160468
1.13515	0.278487	1.13515	0.160736	1.13515	0.15506	1.13515	0.148876	1.13515	0.176948
1.16583	0.30445	1.16583	0.167818	1.16583	0.157638	1.16583	0.152076	1.16583	0.188178
1.1965	0.322924	1.1965	0.173216	1.1965	0.161659	1.1965	0.152369	1.1965	0.192876
1.22718	0.334006	1.22718	0.176667	1.22718	0.167801	1.22718	0.152221	1.22718	0.190657
1.25786	0.338308	1.25786	0.178206	1.25786	0.176314	1.25786	0.154993	1.25786	0.18238
1.28854	0.336943	1.28854	0.178237	1.28854	0.186941	1.28854	0.163712	1.28854	0.17054
1.31922	0.331506	1.31922	0.177574	1.31922	0.199003	1.31922	0.179459	1.31922	0.159571
1.3499	0.324041	1.3499	0.177423	1.3499	0.211585	1.3499	0.200814	1.3499	0.155295
1.38058	0.31695	1.38058	0.179242	1.38058	0.223742	1.38058	0.224796	1.38058	0.162243
1.41126	0.312787	1.41126	0.184423	1.41126	0.234665	1.41126	0.248123	1.41126	0.1803
1.44194	0.313861	1.44194	0.193882	1.44194	0.243801	1.44194	0.268014	1.44194	0.205127
1.47262	0.32172	1.47262	0.207743	1.47262	0.250924	1.47262	0.282571	1.47262	0.231433
1.5033	0.336745	1.5033	0.225328	1.5033	0.256167	1.5033	0.291	1.5033	0.255069
1.53398	0.358113	1.53398	0.245398	1.53398	0.260006	1.53398	0.293753	1.53398	0.273579
1.56466	0.38416	1.56466	0.266467	1.56466	0.263178	1.56466	0.292589	1.56466	0.286229
1.59534	0.412861	1.59534	0.287047	1.59534	0.266542	1.59534	0.290414	1.59534	0.293914
1.62602	0.442235	1.62602	0.30579	1.62602	0.27087	1.62602	0.290717	1.62602	0.298909
1.6567	0.470582	1.6567	0.321567	1.6567	0.276627	1.6567	0.29646	1.6567	0.304268
1.68738	0.496582	1.68738	0.333508	1.68738	0.283809	1.68738	0.308807	1.68738	0.312796
1.71806	0.519312	1.71806	0.341029	1.71806	0.2919	1.71806	0.326529	1.71806	0.32587
1.74874	0.538198	1.74874	0.343835	1.74874	0.299967	1.74874	0.346535	1.74874	0.342767
1.77942	0.552919	1.77942	0.341931	1.77942	0.306839	1.77942	0.365002	1.77942	0.36094
1.8101	0.563286	1.8101	0.335609	1.8101	0.31131	1.8101	0.378368	1.8101	0.376966
1.84078	0.569114	1.84078	0.325431	1.84078	0.31232	1.84078	0.383934	1.84078	0.387533
1.87146	0.570115	1.87146	0.312191	1.87146	0.309083	1.87146	0.380151	1.87146	0.390145
1.90214	0.565852	1.90214	0.296867	1.90214	0.301181	1.90214	0.366736	1.90214	0.383515
1.93282	0.555766	1.93282	0.280541	1.93282	0.288607	1.93282	0.344684	1.93282	0.36772
1.9635	0.539274	1.9635	0.264297	1.9635	0.271785	1.9635	0.316225	1.9635	0.344225
1.99418	0.515927	1.99418	0.249082	1.99418	0.251565	1.99418	0.284689	1.99418	0.315754
2.02485	0.485602	2.02485	0.235567	2.02485	0.229187	2.02485	0.254215	2.02485	0.286003
2.05553	0.448683	2.05553	0.224015	2.05553	0.206222	2.05553	0.229065	2.05553	0.259038
2.08621	0.406224	2.08621	0.214242	2.08621	0.184449	2.08621	0.212278	2.08621	0.238221
2.11689	0.360074	2.11689	0.205668	2.11689	0.165612	2.11689	0.20409	2.11689	0.224818
2.14757	0.312955	2.14757	0.197477	2.14757	0.151022	2.14757	0.201603	2.14757	0.217259
2.17825	0.268468	2.17825	0.188808	2.17825	0.141044	2.17825	0.200375	2.17825	0.211929
2.20893	0.230829	2.20893	0.17892	2.20893	0.134838	2.20893	0.196418	2.20893	0.204923
2.23961	0.203916	2.23961	0.167309	2.23961	0.130632	2.23961	0.187233	2.23961	0.19341
2.27029	0.189261	2.27029	0.153752	2.27029	0.126403	2.27029	0.171939	2.27029	0.176134
2.30097	0.184347	2.30097	0.138311	2.30097	0.120477	2.30097	0.15103	2.30097	0.153375
2.33165	0.18365	2.33165	0.121312	2.33165	0.111798	2.33165	0.126048	2.33165	0.126709
2.36233	0.181533	2.36233	0.103304	2.36233	0.0999627	2.36233	0.0992903	2.36233	0.0987992
2.39301	0.17409	2.39301	0.0850182	2.39301	0.0851265	2.39301	0.0735956	2.39301	0.073376
2.42369	0.159448	2.42369	0.0673455	2.42369	0.0678887	2.42369	0.0522743	2.42369	0.0553012
2.45437	0.137455	2.45437	0.0513379	2.45437	0.0491669	2.45437	0.038768	2.45437	0.0485125
2.48505	0.109293	2.48505	0.0382526	2.48505	0.0300812	2.48505	0.0339495	2.48505	0.0501401
2.51573	0.0772281	2.51573	0.0294697	2.51573	0.0118749	2.51573	0.0331515	2.51573	0.0527341
2.54641	0.0448898	2.54641	0.0255915	2.54641	0.00483677	2.54641	0.0310522	2.54641	0.0515931
2.57709	0.022401	2.57709	0.0250031	2.57709	0.017825	2.57709	0.0256977	2.57709	0.0452971
2.60777	0.0329134	2.60777	0.0249345	2.60777	0.0270843	2.60777	0.0182772	2.60777	0.0342882
2.63845	0.0534041	2.63845	0.0235829	2.63845	0.0318295	2.63845	0.0146223	2.63845	0.0200432
2.66913	0.0685726	2.66913	0.0204846	2.66913	0.0317501	2.66913	0.021027	2.66913	0.00477717
2.69981	0.0758291	2.69981	0.0165625	2.69981	0.0268845	2.69981	0.0312112	2.69981	0.0103346
2.73049	0.0751814	2.73049	0.0151043	2.73049	0.0176671	2.73049	0.0398662	2.73049	0.0218925
2.76117	0.0686192	2.76117	0.0199851	2.76117	0.0058755	2.76117	0.0448187	2.76117	0.0289441
2.79184	0.0609349	2.79184	0.0296632	2.79184	0.0131492	2.79184	0.0453888	2.79184	0.0305889
2.82252	0.0600758	2.82252	0.0412905	2.82252	0.0307443	2.82252	0.0425362	2.82252	0.0272678
2.8532	0.0712594	2.8532	0.0532613	2.8532	0.0492831	2.8532	0.0398437	2.8532	0.0224645
2.88388	0.0906367	2.88388	0.0645427	2.88388	0.0672301	2.88388	0.0434599	2.88388	0.0255181
2.91456	0.111453	2.91456	0.0743486	2.91456	0.083304	2.91456	0.0562832	2.91456	0.0401147
2.94524	0.128695	2.94524	0.0820642	2.94524	0.0963696	2.94524	0.0749422	2.94524	0.0597921
2.97592	0.139075	2.97592	0.0872391	2.97592	0.105486	2.97592	0.0949326	2.97592	0.0797701
3.0066	0.140618	3.0066	0.0895988	3.0066	0.109963	3.0066	0.112758	3.0066	0.0969599
3.03728	0.13255	3.03728	0.0890563	3.03728	0.109396	3.03728	0.125791	3.03728	0.109039
3.06796	0.115347	3.06796	0.0857225	3.06796	0.103696	3.06796	0.132145	3.06796	0.114351
3.09864	0.0909816	3.09864	0.079916	3.09864	0.0930893	3.09864	0.130702	3.09864	0.11199
3.12932	0.0640042	3.12932	0.0721784	3.12932	0.0780992	3.12932	0.121178	3.12932	0.101904
3.16	0.0461354	3.16	0.0633071	3.16	0.0595171	3.16	0.104194	3.16	0.0849791
3.19068	0.0547058	3.19068	0.0544174	3.19068	0.0383606	3.19068	0.0814021	3.19068	0.0632377
3.22136	0.0793116	3.22136	0.0469976	3.22136	0.0159259	3.22136	0.0560876	3.22136	0.0408506
3.25204	0.103368	3.25204	0.042713	3.25204	0.00831388	3.25204	0.0364339	3.25204	0.0291821
3.28272	0.119746	3.28272	0.0425243	3.28272	0.0296705	3.28272	0.0393981	3.28272	0.0401661
3.3134	0.124834	3.3134	0.0457417	3.3134	0.0494742	3.3134	0.0595903	3.3134	0.0586693
3.34408	0.116683	3.34408	0.0505774	3.34408	0.0662508	3.34408	0.0806326	3.34408	0.0737773
3.37476	0.0947622	3.37476	0.0553531	3.37476	0.07917	3.37476	0.0964852	3.37476	0.0817606
3.40544	0.0605408	3.40544	0.058943	3.40544	0.0876759	3.40544	0.104763	3.40544	0.081071
3.43612	0.0268682	3.43612	0.0607055	3.43612	0.0914905	3.43612	0.104526	3.43612	0.0714899
3.4668	0.0591092	3.4668	0.0603496	3.4668	0.0906199	3.4668	0.0958881	3.4668	0.054348
3.49748	0.121049	3.49748	0.0578458	3.49748	0.0853463	3.49748	0.0799884	3.49748	0.0348687
3.52816	0.187916	3.52816	0.0533738	3.52816	0.0762084	3.52816	0.0593152	3.52816	0.0332213
3.55884	0.253938	3.55884	0.0472946	3.55884	0.0639769	3.55884	0.0396365	3.55884	0.0590838
3.58952	0.314736	3.58952	0.0401474	3.58952	0.0496496	3.58952	0.0357188	3.58952	0.0926491
3.62019	0.366517	3.62019	0.0326909	3.62019	0.0345652	3.62019	0.0532311	3.62019	0.12567
3.65087	0.406191	3.65087	0.0260259	3.65087	0.0211775	3.65087	0.0766875	3.65087	0.154455
3.68155	0.431556	3.68155	0.0217161	3.68155	0.0163228	3.68155	0.0981121	3.68155	0.176571
3.71223	0.44145	3.71223	0.0211313	3.71223	0.0238974	3.71223	0.114491	3.71223	0.190435
3.74291	0.43584	3.74291	0.0237516	3.74291	0.0346507	3.74291	0.124464	3.74291	0.195297
3.77359	0.415829	3.77359	0.0276602	3.77359	0.0442346	3.77359	0.127641	3.77359	0.191252
3.80427	0.383609	3.80427	0.0313633	3.80427	0.0515045	3.80427	0.124409	3.80427	0.179216
3.83495	0.34236	3.83495	0.0340918	3.83495	0.0561495	3.83495	0.11582	3.83495	0.160845
3.86563	0.296119	3.86563	0.0355306	3.86563	0.0582389	3.86563	0.103456	3.86563	0.138426
3.89631	0.249637	3.89631	0.0356449	3.89631	0.0581001	3.89631	0.0892692	3.89631	0.114751
3.92699	0.208134	3.92699	0.0346036	3.92699	0.0562513	3.92699	0.0753476	3.92699	0.0929386
3.95767	0.176545	3.95767	0.0327489	3.95767	0.0533308	3.95767	0.0635277	3.95767	0.0760166
3.98835	0.157597	3.98835	0.0305768	3.98835	0.0500028	3.98835	0.0547762	3.98835	0.0657252
4.01903	0.149507	4.01903	0.028695	4.01903	0.046831	4.01903	0.0486316	4.01903	0.0609102
4.04971	0.146594	4.04971	0.0276975	4.04971	0.0441401	4.04971	0.0434563	4.04971	0.0579989
4.08039	0.142853	4.08039	0.0279338	4.08039	0.0419312	4.08039	0.0375027	4.08039	0.0535688
4.11107	0.134376	4.11107	0.0293255	4.11107	0.0399206	4.11107	0.0298027	4.11107	0.0457731
4.14175	0.119591	4.14175	0.0314395	4.14175	0.0376946	4.14175	0.0206015	4.14175	0.0342348
4.17243	0.0987195	4.17243	0.0337348	4.17243	0.0348915	4.17243	0.0127333	4.17243	0.01957
4.20311	0.0733182	4.20311	0.0357462	4.20311	0.0313353	4.20311	0.0148263	4.20311	0.00307734
4.23379	0.0464302	4.23379	0.0371459	4.23379	0.0271195	4.23379	0.0249099	4.23379	0.0141574
4.26447	0.0262833	4.26447	0.0377404	4.26447	0.0226844	4.26447	0.0356254	4.26447	0.0301525
4.29515	0.0325022	4.29515	0.0374481	4.29515	0.0189322	4.29515	0.0445036	4.29515	0.0437384
4.32583	0.0531007	4.32583	0.0362757	4.32583	0.0171763	4.32583	0.0504298	4.32583	0.0538404
4.35651	0.0722239	4.35651	0.0342956	4.35651	0.0181871	4.35651	0.0528385	4.35651	0.0597865
4.38719	0.0860653	4.38719	0.0316251	4.38719	0.021134	4.38719	0.0515909	4.38719	0.0613475
4.41786	0.0934169	4.41786	0.0284086	4.41786	0.0245415	4.41786	0.0469291	4.41786	0.0587344
4.44854	0.0940589	4.44854	0.0248021	4.44854	0.0273248	4.44854	0.0394215	4.44854	0.0525532
4.47922	0.0884465	4.47922	0.0209628	4.47922	0.0288465	4.47922	0.0298902	4.47922	0.0437275
4.5099	0.0775747	4.5099	0.0170492	4.5099	0.0287733	4.5099	0.0193421	4.5099	0.0334075
4.54058	0.0628871	4.54058	0.0132387	4.54058	0.0269957	4.54058	0.00907418	4.54058	0.0229139
4.57126	0.0462818	4.57126	0.00979535	4.57126	0.0235954	4.57126	0.00459126	4.57126	0.0138809
4.60194	0.0305438	4.60194	0.00725419	4.60194	0.0188482	4.60194	0.0111616	4.60194	0.00904173
4.63262	0.021296	4.63262	0.00656013	4.63262	0.0133209	4.63262	0.0171317	4.63262	0.0100721
4.6633	0.0246531	4.6633	0.00794692	4.6633	0.00847761	4.6633	0.0208583	4.6633	0.0124678
4.69398	0.0338536	4.69398	0.0103559	4.69398	0.00833964	4.69398	0.0222102	4.69398	0.0134385
4.72466	0.0420176	4.72466	0.0129559	4.72466	0.0132584	4.72466	0.0214472	4.72466	0.0127648
4.75534	0.0469771	4.75534	0.0153617	4.75534	0.0192048	4.75534	0.0191366	4.75534	0.0113662
4.78602	0.0481748	4.78602	0.0173672	4.78602	0.0246084	4.78602	0.0161556	4.78602	0.0110337
4.8167	0.0457124	4.8167	0.0188361	4.8167	0.0288558	4.8167	0.0136981	4.8167	0.0130769
4.84738	0.0400851	4.84738	0.0196716	4.84738	0.0316194	4.84738	0.0129271	4.84738	0.0166607
4.87806	0.0320799	4.87806	0.019811	4.87806	0.0327404	4.87806	0.0139201	4.87806	0.020273
4.90874	0.0228067	4.90874	0.0192282	4.90874	0.0322063	4.90874	0.015573	4.90874	0.0228819
4.93942	0.0142668	4.93942	0.0179366	4.93942	0.0301469	4.93942	0.0168107	4.93942	0.0239123
4.9701	0.0117038	4.9701	0.0159909	4.9701	0.0268403	4.9701	0.0170632	4.9701	0.0231283
5.00078	0.0175924	5.00078	0.0134875	5.00078	0.0227372	5.00078	0.0161615	5.00078	0.0205707
5.03146	0.0256437	5.03146	0.0105649	5.03146	0.0185346	5.03146	0.0142039	5.03146	0.0165106
5.06214	0.033035	5.06214	0.0074132	5.06214	0.0153078	5.06214	0.0114706	5.06214	0.0114099
5.09282	0.038996	5.09282	0.00434852	5.09282	0.0143422	5.09282	0.00837391	5.09282	0.00597167
5.1235	0.0433111	5.1235	0.00245198	5.1235	0.0159303	5.1235	0.00548064	5.1235	0.00286769
5.15418	0.0460136	5.15418	0.00374708	5.15418	0.0189044	5.15418	0.00372571	5.15418	0.00653229
5.18486	0.0472892	5.18486	0.00606583	5.18486	0.0220207	5.18486	0.00395764	5.18486	0.010747
5.21553	0.0474223	5.21553	0.00811	5.21553	0.0245608	5.21553	0.00505727	5.21553	0.014044
5.24621	0.0467524	5.24621	0.00960976	5.24621	0.0261925	5.24621	0.00594252	5.24621	0.0162827
5.27689	0.0456304	5.27689	0.0104842	5.27689	0.026828	5.27689	0.0064504	5.27689	0.0176296
5.30757	0.0443726	5.30757	0.0107475	5.30757	0.0265596	5.30757	0.0068439	5.30757	0.0184468
5.33825	0.0432113	5.33825	0.0105095	5.33825	0.0256292	5.33825	0.00755269	5.33825	0.0191652
5.36893	0.0422548	5.36893	0.00999772	5.36893	0.0244018	5.36893	0.00887054	5.36893	0.0200929
5.39961	0.0414718	5.39961	0.00957715	5.39961	0.0233116	5.39961	0.0107614	5.39961	0.0212531
5.43029	0.0407125	5.43029	0.00968962	5.43029	0.0227509	5.43029	0.0129847	5.43029	0.0223866
5.46097	0.0397604	5.46097	0.0106223	5.46097	0.0229108	5.46097	0.0152848	5.46097	0.0231003
5.49165	0.0383933	5.49165	0.0123029	5.49165	0.0236863	5.49165	0.0174653	5.49165	0.0230268
5.52233	0.0364363	5.52233	0.0144116	5.52233	0.0247419	5.52233	0.0193904	5.52233	0.0219213
5.55301	0.0337965	5.55301	0.0165988	5.55301	0.0256715	5.55301	0.0209652	5.55301	0.0196987
5.58369	0.0304802	5.58369	0.0185767	5.58369	0.0261228	5.58369	0.0221121	5.58369	0.0164352
5.61437	0.0265952	5.61437	0.0201277	5.61437	0.02585	5.61437	0.0227546	5.61437	0.0123502
5.64505	0.0223444	5.64505	0.0210959	5.64505	0.0247231	5.64505	0.0228117	5.64505	0.0077856
5.67573	0.0180142	5.67573	0.0213813	5.67573	0.022723	5.67573	0.0222046	5.67573	0.00328814
5.70641	0.0139652	5.70641	0.0209345	5.70641	0.0199358	5.70641	0.020872	5.70641	0.00237202
5.73709	0.010622	5.73709	0.0197539	5.73709	0.0165606	5.73709	0.0187889	5.73709	0.00581621
5.76777	0.00840257	5.76777	0.0178805	5.76777	0.0129592	5.76777	0.0159827	5.76777	0.00868589
5.79845	0.00741904	5.79845	0.0153931	5.79845	0.00983168	5.79845	0.0125441	5.79845	0.010461
5.82913	0.00717899	5.82913	0.0124006	5.82913	0.00849004	5.82913	0.00863514	5.82913	0.0110025
5.85981	0.00696799	5.85981	0.00903459	5.85981	0.00987165	5.85981	0.00454206	5.85981	0.0103143
5.89049	0.00634372	5.89049	0.00544105	5.89049	0.0129443	5.89049	0.00185304	5.89049	0.00852276
5.92117	0.0051681	5.92117	0.00178243	5.92117	0.0164416	5.92117	0.00482027	5.92117	0.00588932
5.95185	0.00350011	5.95185	0.00188788	5.95185	0.0197378	5.95185	0.00853145	5.95185	0.00307056
5.98253	0.00165508	5.98253	0.00528834	5.98253	0.0225429	5.98253	0.0118103	5.98253	0.00320073
6.0132	0.00187188	6.0132	0.0083928	6.0132	0.0247178	6.0132	0.0144497	6.0132	0.0065847
6.04388	0.00432674	6.04388	0.0110993	6.04388	0.0262079	6.04388	0.0163656	6.04388	0.0103468
6.07456	0.00724534	6.07456	0.0133434	6.07456	0.0270167	6.07456	0.017549	6.07456	0.013909
6.10524	0.0105313	6.10524	0.0150893	6.10524	0.0271902	6.10524	0.0180516	6.10524	0.0170805
6.13592	0.014272	6.13592	0.0163289	6.13592	0.0268049	6.13592	0.0179684	6.13592	0.0197818
6.1666	0.0185518	6.1666	0.0170789	6.1666	0.0259576	6.1666	0.0174178	6.1666	0.0219984
6.19728	0.0233816	6.19728	0.0173771	6.19728	0.024755	6.19728	0.0165193	6.19728	0.0237514
6.22796	0.0286682	6.22796	0.0172776	6.22796	0.0233054	6.22796	0.0153762	6.22796	0.0250699
6.25864	0.0342156	6.25864	0.016846	6.25864	0.0217105	6.25864	0.014067	6.25864	0.0259687
6.28932	0.0397481	6.28932	0.0161543	6.28932	0.0200593	6.28932	0.0126486	6.28932	0.0264365
6.32	0.0449436	6.32	0.0152772	6.32	0.0184244	6.32	0.0111714	6.32	0.0264373
6.35068	0.0494703	6.35068	0.0142895	6.35068	0.0168594	6.35068	0.00970049	6.35068	0.0259238
6.38136	0.0530206	6.38136	0.013265	6.38136	0.0153985	6.38136	0.00833513	6.38136	0.0248553
6.41204	0.0553416	6.41204	0.0122764	6.41204	0.0140585	6.41204	0.00721461	6.41204	0.0232157
6.44272	0.0562603	6.44272	0.011395	6.44272	0.0128417	6.44272	0.00648498	6.44272	0.0210259
6.4734	0.0557006	6.4734	0.0106882	6.4734	0.01174	6.4734	0.00620696	6.4734	0.0183491
6.50408	0.0536954	6.50408	0.010211	6.50408	0.0107415	6.50408	0.00627794	6.50408	0.0152899
6.53476	0.050391	6.53476	0.00999428	6.53476	0.00983651	6.53476	0.00648856	6.53476	0.0119883
6.56544	0.046049	6.56544	0.0100333	6.56544	0.0090253	6.56544	0.00664935	6.56544	0.00861542
6.59612	0.0410463	6.59612	0.0102882	6.59612	0.00832638	6.59612	0.00666017	6.59612	0.005389
6.6268	0.0358774	6.6268	0.010696	6.6268	0.00778296	6.6268	0.00652227	6.6268	0.00275277
6.65748	0.0311499	6.65748	0.0111882	6.65748	0.00746276	6.65748	0.00633021	6.65748	0.00235412
6.68816	0.0275301	6.68816	0.0117043	6.68816	0.00744189	6.68816	0.00624494	6.68816	0.00403721
6.71884	0.0255468	6.71884	0.0121986	6.71884	0.00777143	6.71884	0.00642456	6.71884	0.00570539
6.74952	0.0252675	6.74952	0.0126417	6.74952	0.00844774	6.74952	0.00692525	6.74952	0.00692124
6.7802	0.0261948	6.7802	0.0130182	6.7802	0.00941317	6.7802	0.00766347	6.7802	0.00761447
6.81087	0.0275883	6.81087	0.0133233	6.81087	0.0105809	6.81087	0.00847587	6.81087	0.00780519
6.84155	0.0288213	6.84155	0.0135574	6.84155	0.0118582	6.84155	0.00919463	6.84155	0.00756641
6.87223	0.0295006	6.87223	0.0137207	6.87223	0.0131581	6.87223	0.0096845	6.87223	0.00701792
6.90291	0.0294433	6.90291	0.0138095	6.90291	0.0144027	6.90291	0.00985218	6.90291	0.00632909
6.93359	0.028625	6.93359	0.0138133	6.93359	0.0155238	6.93359	0.00964625	6.93359	0.00571957
6.96427	0.0271356	6.96427	0.0137151	6.96427	0.0164651	6.96427	0.00905539	6.96427	0.00542386
6.99495	0.0251449	6.99495	0.0134942	6.99495	0.0171834	6.99495	0.0081068	6.99495	0.0055779
7.02563	0.0228736	7.02563	0.0131312	7.02563	0.0176525	7.02563	0.00686622	7.02563	0.00612259
7.05631	0.0205682	7.05631	0.0126141	7.05631	0.0178669	7.05631	0.00544234	7.05631	0.00688158
7.08699	0.0184784	7.08699	0.0119447	7.08699	0.0178459	7.08699	0.00400712	7.08699	0.00770055
7.11767	0.0168375	7.11767	0.0111454	7.11767	0.0176367	7.11767	0.0028646	7.11767	0.00850346
7.14835	0.0158458	7.14835	0.0102655	7.14835	0.0173155	7.14835	0.00249688	7.14835	0.00928853
7.17903	0.0156552	7.17903	0.00938604	7.17903	0.0169825	7.17903	0.00296705	7.17903	0.0101041
7.20971	0.0163509	7.20971	0.00861917	7.20971	0.0167486	7.20971	0.00369311	7.20971	0.0110144
7.24039	0.0179355	7.24039	0.00809214	7.24039	0.0167106	7.24039	0.00429611	7.24039	0.0120611
7.27107	0.0203232	7.27107	0.00790305	7.27107	0.0169204	7.27107	0.00468283	7.27107	0.013235
7.30175	0.0233492	7.30175	0.00806417	7.30175	0.0173636	7.30175	0.0049326	7.30175	0.0144693
7.33243	0.0267868	7.33243	0.00848529	7.33243	0.0179587	7.33243	0.00524862	7.33243	0.0156528
7.36311	0.030366	7.36311	0.00901737	7.36311	0.0185791	7.36311	0.00586147	7.36311	0.016653
7.39379	0.0337956	7.39379	0.00950866	7.39379	0.0190807	7.39379	0.00686608	7.39379	0.0173382
7.42447	0.0367859	7.42447	0.00983488	7.42447	0.0193274	7.42447	0.00815551	7.42447	0.0175968
7.45515	0.0390749	7.45515	0.00990675	7.45515	0.0192065	7.45515	0.00950543	7.45515	0.0173506
7.48583	0.0404527	7.48583	0.00966858	7.48583	0.0186386	7.48583	0.0106694	7.48583	0.0165658
7.51651	0.0407851	7.51651	0.009095	7.51651	0.0175826	7.51651	0.0114255	7.51651	0.0152613
7.54719	0.0400344	7.54719	0.00818772	7.54719	0.0160391	7.54719	0.0115971	7.54719	0.0135179
7.57787	0.0382758	7.57787	0.00697236	7.57787	0.0140536	7.57787	0.0110665	7.57787	0.0114923
7.60854	0.0357115	7.60854	0.00549518	7.60854	0.0117241	7.60854	0.00978808	7.60854	0.00944751
7.63922	0.0326788	7.63922	0.00381961	7.63922	0.00922389	7.63922	0.00780609	7.63922	0.00780196
7.6699	0.0296448	7.6699	0.00202456	7.6699	0.00687784	7.6699	0.00531768	7.6699	0.00708708
7.70058	0.0271581	7.70058	0.000311482	7.70058	0.00535428	7.70058	0.00311295	7.70058	0.00752337
7.73126	0.0257007	7.73126	0.00166313	7.73126	0.0055171	7.73126	0.00388862	7.73126	0.00868812
7.76194	0.0254505	7.76194	0.00332889	7.76194	0.0070958	7.76194	0.00703548	7.76194	0.00998835
7.79262	0.0261487	7.79262	0.00479934	7.79262	0.0091127	7.79262	0.0105281	7.79262	0.0110259
7.8233	0.0272504	7.8233	0.00600301	7.8233	0.0110042	7.8233	0.0137932	7.8233	0.0115847
7.85398	0.0281928	7.85398	0.00688744	7.85398	0.0125086	7.85398	0.0165486	7.85398	0.0115649
7.88466	0.028555	7.88466	0.00741804	7.88466	0.0134918	7.88466	0.018605	7.88466	0.0109471
7.91534	0.0280959	7.91534	0.0075796	7.91534	0.0138883	7.91534	0.0198441	7.91534	0.00977265
7.94602	0.0267391	7.94602	0.00737764	7.94602	0.0136821	7.94602	0.020219	7.94602	0.00813071
7.9767	0.0245468	7.9767	0.00683999	7.9767	0.0129003	7.9767	0.0197545	7.9767	0.00614691
8.00738	0.0216934	8.00738	0.00602027	8.00738	0.0116111	8.00738	0.0185457	8.00738	0.00397684
8.03806	0.0184451	8.03806	0.00500846	8.03806	0.00992818	8.03806	0.0167544	8.03806	0.00184519
8.06874	0.0151447	8.06874	0.00396377	8.06874	0.00802796	8.06874	0.0146049	8.06874	0.00107162
8.09942	0.0122023	8.09942	0.00319682	8.09942	0.00620869	8.09942	0.0123842	8.09942	0.00269505
8.1301	0.0100572	8.1301	0.0031707	8.1301	0.00501927	8.1301	0.0104374	8.1301	0.00429088
8.16078	0.00900114	8.16078	0.00397516	8.16078	0.0051262	8.16078	0.00912012	8.16078	0.00554908
8.19146	0.00889103	8.19146	0.00521187	8.19146	0.00641149	8.19146	0.00862778	8.19146	0.00641418
8.22214	0.00922551	8.22214	0.00656243	8.22214	0.00816845	8.22214	0.00880274	8.22214	0.00688266
8.25282	0.00957017	8.25282	0.00786776	8.25282	0.00993017	8.25282	0.00924028	8.25282	0.00698087
8.2835	0.00975257	8.2835	0.00904609	8.2835	0.0114707	8.2835	0.00956526	8.2835	0.00675203
8.31418	0.00982382	8.31418	0.0100537	8.31418	0.0126759	8.31418	0.00954907	8.31418	0.0062438
8.34486	0.00996399	8.34486	0.01087	8.34486	0.0134887	8.34486	0.0091001	8.34486	0.00549761
8.37554	0.0103624	8.37554	0.0114909	8.37554	0.0138874	8.37554	0.00824185	8.37554	0.00454262
8.40621	0.0110942	8.40621	0.0119241	8.40621	0.0138753	8.40621	0.00712098	8.40621	0.0033962
8.43689	0.0120725	8.43689	0.0121852	8.43689	0.0134744	8.43689	0.00606443	8.43689	0.00207102
8.46757	0.0131055	8.46757	0.0122939	8.46757	0.0127197	8.46757	0.00563083	8.46757	0.000592812
8.49825	0.0139846	8.49825	0.0122699	8.49825	0.0116547	8.49825	0.00628547	8.49825	0.00105226
8.52893	0.0145395	8.52893	0.0121304	8.52893	0.0103276	8.52893	0.00783974	8.52893	0.00274346
8.55961	0.0146607	8.55961	0.0118874	8.55961	0.00878855	8.55961	0.00977627	8.55961	0.00443898
8.59029	0.014303	8.59029	0.0115477	8.59029	0.00708745	8.59029	0.0116974	8.59029	0.00604058
8.62097	0.013483	8.62097	0.011113	8.62097	0.00527335	8.62097	0.0133496	8.62097	0.00744323
8.65165	0.0122758	8.65165	0.0105831	8.65165	0.00339431	8.65165	0.0145711	8.65165	0.00854345
8.68233	0.0108155	8.68233	0.00995822	8.68233	0.00149791	8.68233	0.0152675	8.68233	0.00925098
8.71301	0.00930557	8.71301	0.00924295	8.71301	0.000368281	8.71301	0.0154059	8.71301	0.00950001
8.74369	0.00804005	8.74369	0.00845033	8.74369	0.00215561	8.74369	0.0150128	8.74369	0.00925876
8.77437	0.00738598	8.77437	0.00760604	8.77437	0.00381557	8.77437	0.014175	8.77437	0.00853694
8.80505	0.0076008	8.80505	0.00675378	8.80505	0.00529964	8.80505	0.0130357	8.80505	0.00739215
8.83573	0.00859159	8.83573	0.00596145	8.83573	0.00656122	8.83573	0.0117878	8.83573	0.00593993
8.86641	0.0100274	8.86641	0.00532524	8.86641	0.00755771	8.86641	0.0106505	8.86641	0.00438664
8.89709	0.0116	8.89709	0.00495778	8.89709	0.00825322	8.89709	0.00981835	8.89709	0.00314701
8.92777	0.0130986	8.92777	0.00494067	8.92777	0.00862138	8.92777	0.00937896	8.92777	0.00293659
8.95845	0.0143829	8.95845	0.00526476	8.95845	0.00864854	8.95845	0.00925955	8.95845	0.00379198
8.98913	0.0153572	8.98913	0.00583462	8.98913	0.00833727	8.98913	0.00927137	8.98913	0.00491189
9.01981	0.0159583	9.01981	0.00653122	9.01981	0.007711	9.01981	0.009217	9.01981	0.00581202
9.05049	0.0161577	9.05049	0.0072564	9.05049	0.00682234	9.05049	0.00897318	9.05049	0.00628536
9.08117	0.0159706	9.08117	0.00794172	9.08117	0.00577163	9.08117	0.00853224	9.08117	0.00624126
9.11185	0.0154716	9.11185	0.00854317	9.11185	0.0047515	9.11185	0.00803144	9.11185	0.00566006
9.14253	0.0148121	9.14253	0.00903481	9.14253	0.00412035	9.14253	0.00777391	9.14253	0.00458798
9.17321	0.0142304	9.17321	0.00940406	9.17321	0.00430544	9.17321	0.00815508	9.17321	0.00317578
9.20388	0.0140226	9.20388	0.00964846	9.20388	0.00532081	9.20388	0.00940773	9.20388	0.00198179
9.23456	0.0144415	9.23456	0.00977308	9.23456	0.00679553	9.23456	0.0114376	9.23456	0.00259564
9.26524	0.0155578	9.26524	0.0097884	9.26524	0.00841531	9.26524	0.0139759	9.26524	0.00457197
9.29592	0.0172189	9.29592	0.0097083	9.29592	0.00999309	9.29592	0.0167518	9.29592	0.0068079
9.3266	0.0191409	9.3266	0.00954814	9.3266	0.011412	9.3266	0.019536	9.3266	0.00897038
9.35728	0.0210203	9.35728	0.00932311	9.35728	0.0125926	9.35728	0.0221337	9.35728	0.0108945
9.38796	0.0225922	9.38796	0.00904678	9.38796	0.0134801	9.38796	0.0243748	9.38796	0.0124692
9.41864	0.0236494	9.41864	0.00873013	9.41864	0.0140398	9.41864	0.0261121	9.41864	0.0136211
9.44932	0.0240466	9.44932	0.0083811	9.44932	0.0142551	9.44932	0.027224	9.44932	0.0143127
9.48	0.0237004	9.48	0.00800472	9.48	0.014126	9.48	0.0276213	9.48	0.0145424
9.51068	0.0225898	9.51068	0.00760366	9.51068	0.0136686	9.51068	0.0272551	9.51068	0.0143433
9.54136	0.0207545	9.54136	0.00717928	9.54136	0.012913	9.54136	0.0261237	9.54136	0.0137808
9.57204	0.0182927	9.57204	0.00673267	9.57204	0.0119023	9.57204	0.0242788	9.57204	0.0129496
9.60272	0.0153606	9.60272	0.00626579	9.60272	0.0106898	9.60272	0.0218292	9.60272	0.0119676
9.6334	0.0121775	9.6334	0.0057823	9.6334	0.0093381	9.6334	0.0189442	9.6334	0.0109671
9.66408	0.00905863	9.66408	0.00528815	9.66408	0.00791755	9.66408	0.0158593	9.66408	0.0100792
9.69476	0.00652384	9.69476	0.00479186	9.69476	0.00650757	9.69476	0.0128895	9.69476	0.0094077
9.72544	0.0054145	9.72544	0.00430462	9.72544	0.00520167	9.72544	0.0104479	9.72544	0.00899765
9.75612	0.0060591	9.75612	0.00384009	9.75612	0.0041184	9.75612	0.00899614	9.75612	0.00881854
9.7868	0.00746882	9.7868	0.00341421	9.7868	0.00340507	9.7868	0.00874508	9.7868	0.00878092
9.81748	0.00875489	9.81748	0.00304456	9.81748	0.00317235	9.81748	0.00935261	9.81748	0.00877661
9.84816	0.00953799	9.84816	0.00274892	9.84816	0.00335554	9.84816	0.0102386	9.84816	0.00871459
9.87884	0.00968823	9.87884	0.00254205	9.87884	0.00374895	9.87884	0.0110073	9.87884	0.00853891
9.90952	0.00920614	9.90952	0.00243084	9.90952	0.00417832	9.90952	0.0115078	9.90952	0.0082327
9.9402	0.00819601	9.9402	0.00241006	9.9402	0.00455127	9.9402	0.0117662	9.9402	0.00781687
9.97088	0.00689174	9.97088	0.0024626	9.97088	0.0048308	9.97088	0.0119231	9.97088	0.00734775

[truncated: 6 more sheets: Supplementary Figure 3a, Supplementary Figure 3b, Supplementary Figure 4a, Supplementary Figure 4b, Supplementary Figure 8, Supplementary Figure 10]
